# Supplementary material for: Tricarbon­yl(η6-4′,7-dimethoxy­iso­flavone)chromium(0)
Source: Acta Crystallogr Sect E Struct Rep Online. 2009 Oct 10;65(Pt 11):m1343. doi: 10.1107/S1600536809040537 (PMC2971219; doi:10.1107/S1600536809040537)
Supplement: Supplementary file 1 [file e-65-m1343-sup1.cif]

##############################################################################
###                                                                        ###
###        Electronic paper (Acta Crystallographica Section E)             ###
###                                                                        ###
##############################################################################
#                                                                            #
# This CIF contains the data in a paper accepted for publication in Acta     #
# Crystallographica Section E. It conforms to the requirements of Notes      #
# for Authors for Section E, and has been peer reviewed under the auspices   #
# of the IUCr Commission on Journals.                                        #
#                                                                            #
# Full details of the Crystallographic Information File format               #
# are given in the paper "The Crystallographic Information File (CIF):       #
# a New Standard Archive File for Crystallography" by S. R. Hall, F. H.      #
# Allen and I. D. Brown [Acta Cryst. (1991), A47, 655-685].                  #
#                                                                            #
# The current version of the core CIF dictionary is obtainable from          #
# ftp://ftp.iucr.org/pub/cif_core.dic. The current version number is 2.4.    #
#                                                                            #
# Software is freely available for graphical display of the structure(s) in  #
# this CIF.  For information consult the CIF home page http://www.iucr.org/  #
# cif/home.html                                                              #
#                                                                            #
# This file may be used for bona fide research purposes within the           #
# scientific community so long as proper attribution is given to the journal # 
# article from which it was obtained.                                        #
#                                                                            #
##############################################################################
                                             
data_global
_audit_creation_method     'WinGX routine CIF_UPDATE'
_audit_conform_dict_name     cif_core.dic
_audit_conform_dict_version     2.2
_journal_date_recd_electronic     2009-09-30
_journal_date_accepted     2009-10-05
_journal_name_full     'Acta Crystallographica, Section E'
_journal_year     2009
_journal_volume     65
_journal_issue     11
_journal_page_first     m1343
_journal_page_last     m1343
_journal_paper_category     QM
_journal_coeditor_code     NG2656
_publ_contact_author_name     'Bezuidenhoudt, Barend C. B.'
_publ_contact_author_address
;
Department of Chemistry
University of the Free State
P.O. Box 339,
Bloemfontein
9300
South Africa
;
_publ_contact_author_email     bezuidbc.sci@ufs.ac.za
_publ_contact_author_fax     '+27514019021'
_publ_contact_author_phone     '+27514446384'
_publ_section_title
;
Tricarbonyl(\h^6^-4',7-dimethoxyisoflavone)chromium(0)
;
loop_
    _publ_author_name
    _publ_author_address
    'Tonder, Johannes H. van'
;
Department of Chemistry
University of the Free State
PO Box 339,
Bloemfontein 9300
South Africa
;
    'Bezuidenhoudt, Barend C. B.'
;
Department of Chemistry
University of the Free State
PO Box 339,
Bloemfontein 9300
South Africa
;
    'Janse van Rensburg, J. Marthinus'
;
Department of Pharmacology
University of Pretoria
PO Box 2034,
Pretoria 0001
South Africa
;
data_I
_audit_creation_method     'WinGX routine CIF_UPDATE'
_chemical_name_systematic
;
Tricarbonyl(\h^6^-4',7-dimethoxyisoflavone)chromium(0)
;
_chemical_formula_moiety     'C20 H14 Cr O7'
_chemical_formula_sum     'C20 H14 Cr O7'
_chemical_formula_iupac     '[Cr (C17 H14 O4) (C O)3]'
_chemical_formula_weight     418.31
_symmetry_cell_setting     monoclinic
_symmetry_space_group_name_H-M     'P 21/c'
_symmetry_space_group_name_Hall     '-P 2ybc'
loop_
    _symmetry_equiv_pos_as_xyz
    'x, y, z'
    '-x, y+1/2, -z+1/2'
    '-x, -y, -z'
    'x, -y-1/2, z-1/2'
_cell_length_a     12.3454(7)
_cell_length_b     17.9984(8)
_cell_length_c     7.9988(4)
_cell_angle_alpha     90
_cell_angle_beta     103.733(2)
_cell_angle_gamma     90
_cell_volume     1726.50(15)
_cell_formula_units_Z     4
_cell_measurement_reflns_used     3261
_cell_measurement_theta_min     2.83
_cell_measurement_theta_max     28.32
_cell_measurement_temperature     173(2)
_exptl_crystal_description     block
_exptl_crystal_colour     yellow
_exptl_crystal_size_max     0.43
_exptl_crystal_size_mid     0.23
_exptl_crystal_size_min     0.1
_exptl_crystal_density_diffrn     1.609
_exptl_crystal_density_method     'not measured'
_exptl_crystal_F_000     856
_exptl_absorpt_coefficient_mu     0.706
_exptl_absorpt_correction_type     'multi-scan'
_exptl_absorpt_process_details     '(SADABS; Bruker, 2004)'
_exptl_absorpt_correction_T_min     0.7512
_exptl_absorpt_correction_T_max     0.9328
_exptl_special_details
;
The intensity data was collected on a Bruker Apex II CCD diffractometer using an
exposure time of 10 s/frame. The 509 frames were collected with a frame width
of 0.5\% covering up to \q = 28\% with 99.4% completeness accomplished.
;
_diffrn_ambient_temperature     173(2)
_diffrn_radiation_type     MoK\a
_diffrn_radiation_wavelength     0.71073
_diffrn_radiation_monochromator     graphite
_diffrn_measurement_device_type     'Bruker APEXII CCD'
_diffrn_measurement_method     '\f and \w'
_diffrn_reflns_number     9320
_diffrn_reflns_av_R_equivalents     0.027
_diffrn_reflns_theta_min     1.7
_diffrn_reflns_theta_max     28
_diffrn_reflns_theta_full     28
_diffrn_measured_fraction_theta_max     0.994
_diffrn_measured_fraction_theta_full     0.994
_diffrn_reflns_limit_h_min     -16
_diffrn_reflns_limit_h_max     9
_diffrn_reflns_limit_k_min     -23
_diffrn_reflns_limit_k_max     21
_diffrn_reflns_limit_l_min     -10
_diffrn_reflns_limit_l_max     9
_diffrn_standards_number     0
_reflns_number_total     4145
_reflns_number_gt     3393
_reflns_threshold_expression     I>2\s(I)
_refine_ls_structure_factor_coef     Fsqd
_refine_ls_matrix_type     full
_refine_ls_R_factor_gt     0.0444
_refine_ls_wR_factor_ref     0.1174
_refine_ls_goodness_of_fit_ref     1.08
_refine_ls_restrained_S_all     1.08
_refine_ls_number_reflns     4145
_refine_ls_number_parameters     255
_refine_ls_number_restraints     0
_refine_ls_hydrogen_treatment     constr
_refine_ls_weighting_scheme     calc
_refine_ls_weighting_details
         'calc w=1/[\s^2^(Fo^2^)+(0.0453P)^2^+2.2801P] where P=(Fo^2^+2Fc^2^)/3'
_refine_ls_shift/su_max     0
_refine_diff_density_max     0.862
_refine_diff_density_min     -0.41
_refine_ls_extinction_method     none
loop_
    _atom_type_symbol
    _atom_type_description
    _atom_type_scat_dispersion_real
    _atom_type_scat_dispersion_imag
    _atom_type_scat_source
    C C 0.0033 0.0016 'International Tables Vol C Tables 4.2.6.8 and 6.1.1.4'
    H H 0 0 'International Tables Vol C Tables 4.2.6.8 and 6.1.1.4'
    O O 0.0106 0.006 'International Tables Vol C Tables 4.2.6.8 and 6.1.1.4'
    Cr Cr 0.3209 0.6236 'International Tables Vol C Tables 4.2.6.8 and 6.1.1.4'
_computing_data_collection     'APEX2 (Bruker, 2005)'
_computing_cell_refinement     'SAINT-Plus (Bruker, 2004)'
_computing_data_reduction     'SAINT-Plus (Bruker, 2004)'
_computing_structure_solution     'SIR97 (Altomare <i>et al.</i>,  1999)'
_computing_structure_refinement     'SHELXL97 (Sheldrick, 2008)'
_computing_molecular_graphics     'DIAMOND (Brandenburg & Putz, 2005)'
_computing_publication_material     'WinGX (Farrugia, 1999)'
loop_
    _atom_site_type_symbol
    _atom_site_label
    _atom_site_fract_x
    _atom_site_fract_y
    _atom_site_fract_z
    _atom_site_U_iso_or_equiv
    _atom_site_adp_type
    _atom_site_calc_flag
    _atom_site_refinement_flags
    _atom_site_occupancy
    _atom_site_disorder_assembly
    _atom_site_disorder_group
    Cr Cr 0.67866(3) 0.08506(2) 0.83271(5) 0.01520(12) Uani d . 1 . .
    C C71 -0.0137(3) 0.34474(18) 0.1743(5) 0.0415(8) Uani d . 1 . .
    H H71A -0.0177 0.3606 0.29 0.062 Uiso calc R 1 . .
    H H71B -0.0845 0.3559 0.0926 0.062 Uiso calc R 1 . .
    H H71C 0.0469 0.3713 0.1402 0.062 Uiso calc R 1 . .
    C C1' 0.5514(2) 0.16695(13) 0.8698(3) 0.0170(5) Uani d . 1 . .
    C C2 0.4317(2) 0.26583(14) 0.7185(3) 0.0210(5) Uani d . 1 . .
    H H2 0.4859 0.2986 0.7838 0.025 Uiso calc R 1 . .
    C C2' 0.6553(2) 0.20306(14) 0.8800(3) 0.0198(5) Uani d . 1 . .
    H H2' 0.6591 0.2432 0.8046 0.024 Uiso calc R 1 . .
    C C3' 0.7524(2) 0.18039(14) 0.9997(3) 0.0212(5) Uani d . 1 . .
    H H3' 0.8208 0.2058 1.0066 0.025 Uiso calc R 1 . .
    C C3 0.4495(2) 0.19286(14) 0.7448(3) 0.0185(5) Uani d . 1 . .
    C C4 0.3661(2) 0.13983(14) 0.6510(3) 0.0192(5) Uani d . 1 . .
    C C4' 0.7479(2) 0.11970(14) 1.1093(3) 0.0201(5) Uani d . 1 . .
    C C5 0.1963(2) 0.13098(15) 0.4082(4) 0.0248(6) Uani d . 1 . .
    H H5 0.2022 0.0784 0.4126 0.03 Uiso calc R 1 . .
    C C5' 0.6471(2) 0.08121(14) 1.0971(3) 0.0182(5) Uani d . 1 . .
    H H5' 0.6442 0.0395 1.1688 0.022 Uiso calc R 1 . .
    C C6 0.1094(2) 0.16347(16) 0.2927(4) 0.0272(6) Uani d . 1 . .
    H H6 0.0567 0.1336 0.2156 0.033 Uiso calc R 1 . .
    C C6' 0.5506(2) 0.10521(14) 0.9775(3) 0.0185(5) Uani d . 1 . .
    H H6' 0.4828 0.0789 0.9692 0.022 Uiso calc R 1 . .
    C C7 0.0986(2) 0.24107(16) 0.2887(4) 0.0246(6) Uani d . 1 . .
    C C8 0.1774(2) 0.28543(15) 0.3938(4) 0.0241(6) Uani d . 1 . .
    H H8 0.1713 0.338 0.3893 0.029 Uiso calc R 1 . .
    C C9 0.2667(2) 0.25058(14) 0.5070(3) 0.0196(5) Uani d . 1 . .
    C C10 0.2769(2) 0.17415(14) 0.5204(3) 0.0196(5) Uani d . 1 . .
    C C11 0.6772(2) 0.11149(14) 0.6116(4) 0.0224(5) Uani d . 1 . .
    C C12 0.8108(2) 0.03640(15) 0.8470(4) 0.0252(6) Uani d . 1 . .
    C C13 0.6030(2) -0.00087(14) 0.7453(3) 0.0213(5) Uani d . 1 . .
    C C41' 0.8552(3) 0.03005(17) 1.2974(4) 0.0326(7) Uani d . 1 . .
    H H41A 0.8072 0.0277 1.3788 0.049 Uiso calc R 1 . .
    H H41B 0.9328 0.0212 1.3587 0.049 Uiso calc R 1 . .
    H H41C 0.8319 -0.0079 1.2082 0.049 Uiso calc R 1 . .
    O O1 0.6770(2) 0.12958(12) 0.4726(3) 0.0362(5) Uani d . 1 . .
    O O2 0.89489(18) 0.00706(14) 0.8540(3) 0.0461(6) Uani d . 1 . .
    O O3 0.55781(18) -0.05454(11) 0.6900(3) 0.0318(5) Uani d . 1 . .
    O O4' 0.84603(16) 0.10203(11) 1.2190(2) 0.0260(4) Uani d . 1 . .
    O O4 0.36907(17) 0.07292(10) 0.6784(3) 0.0271(4) Uani d . 1 . .
    O O5 0.34364(15) 0.29706(10) 0.6077(2) 0.0227(4) Uani d . 1 . .
    O O7 0.00685(17) 0.26705(12) 0.1746(3) 0.0347(5) Uani d . 1 . .
loop_
    _atom_site_aniso_label
    _atom_site_aniso_U_11
    _atom_site_aniso_U_22
    _atom_site_aniso_U_33
    _atom_site_aniso_U_12
    _atom_site_aniso_U_13
    _atom_site_aniso_U_23
    Cr 0.0162(2) 0.01354(19) 0.0156(2) -0.00044(15) 0.00332(14) 0.00014(15)
    C71 0.0309(16) 0.0381(18) 0.050(2) 0.0135(14) -0.0004(15) 0.0107(15)
    C1' 0.0199(12) 0.0159(11) 0.0154(11) 0.0018(9) 0.0048(9) -0.0032(9)
    C2 0.0205(12) 0.0201(12) 0.0211(12) 0.0020(10) 0.0024(10) 0.0009(10)
    C2' 0.0242(13) 0.0139(11) 0.0208(12) -0.0011(9) 0.0047(10) -0.0009(9)
    C3' 0.0204(12) 0.0188(12) 0.0228(13) -0.0029(10) 0.0020(10) -0.0026(10)
    C3 0.0185(12) 0.0199(12) 0.0177(12) 0.0012(9) 0.0058(10) 0.0018(10)
    C4 0.0187(12) 0.0188(12) 0.0203(12) 0.0014(9) 0.0054(10) 0.0015(10)
    C4' 0.0218(12) 0.0192(12) 0.0173(12) 0.0002(10) 0.0007(10) -0.0037(10)
    C5 0.0249(13) 0.0200(13) 0.0277(14) -0.0016(10) 0.0028(11) 0.0021(11)
    C5' 0.0272(13) 0.0156(11) 0.0124(11) 0.0003(10) 0.0060(9) 0.0014(9)
    C6 0.0227(13) 0.0291(14) 0.0268(14) -0.0044(11) 0.0002(11) 0.0029(12)
    C6' 0.0191(12) 0.0193(12) 0.0179(12) -0.0008(9) 0.0059(10) -0.0012(9)
    C7 0.0173(12) 0.0293(14) 0.0269(14) 0.0042(10) 0.0049(10) 0.0086(11)
    C8 0.0241(13) 0.0209(13) 0.0268(14) 0.0044(10) 0.0049(11) 0.0062(11)
    C9 0.0187(12) 0.0215(12) 0.0190(12) 0.0012(10) 0.0051(10) 0.0006(10)
    C10 0.0187(12) 0.0198(12) 0.0209(12) 0.0004(9) 0.0056(10) 0.0027(10)
    C11 0.0237(13) 0.0178(12) 0.0247(14) -0.0014(10) 0.0038(10) -0.0025(10)
    C12 0.0245(13) 0.0227(13) 0.0260(14) 0.0002(11) 0.0013(11) -0.0061(11)
    C13 0.0242(13) 0.0210(13) 0.0199(12) -0.0013(10) 0.0073(10) 0.0001(10)
    C41' 0.0289(15) 0.0312(15) 0.0324(16) 0.0028(12) -0.0033(12) 0.0096(13)
    O1 0.0576(15) 0.0321(11) 0.0212(10) -0.0032(10) 0.0140(10) 0.0037(9)
    O2 0.0268(12) 0.0449(14) 0.0615(16) 0.0122(10) 0.0002(11) -0.0138(12)
    O3 0.0364(12) 0.0229(10) 0.0373(12) -0.0090(9) 0.0110(9) -0.0063(9)
    O4' 0.0216(9) 0.0258(10) 0.0255(10) -0.0009(7) -0.0041(8) 0.0029(8)
    O4 0.0275(10) 0.0177(9) 0.0312(11) -0.0030(7) -0.0030(8) 0.0048(8)
    O5 0.0232(9) 0.0172(9) 0.0253(10) 0.0024(7) 0.0009(8) 0.0008(7)
    O7 0.0233(10) 0.0340(12) 0.0410(13) 0.0039(8) -0.0038(9) 0.0103(10)
_geom_special_details
;
All e.s.d.'s (except the e.s.d. in the dihedral angle between two l.s. planes)
are estimated using the full covariance matrix. The cell e.s.d.'s are taken
into account individually in the estimation of e.s.d.'s in distances, angles
and torsion angles; correlations between e.s.d.'s in cell parameters are only
used when they are defined by crystal symmetry. An approximate (isotropic)
treatment of cell e.s.d.'s is used for estimating e.s.d.'s involving l.s.
planes.
;
loop_
    _geom_bond_atom_site_label_1
    _geom_bond_atom_site_label_2
    _geom_bond_site_symmetry_2
    _geom_bond_distance
    _geom_bond_publ_flag
    Cr C11 . 1.827(3) ?
    Cr C12 . 1.831(3) ?
    Cr C13 . 1.855(3) ?
    Cr C2' . 2.188(2) ?
    Cr C6' . 2.200(2) ?
    Cr C1' . 2.225(2) ?
    Cr C3' . 2.231(3) ?
    Cr C5' . 2.241(2) ?
    Cr C4' . 2.262(2) ?
    C71 O7 . 1.421(4) ?
    C71 H71A . 0.98 ?
    C71 H71B . 0.98 ?
    C71 H71C . 0.98 ?
    C1' C6' . 1.407(3) ?
    C1' C2' . 1.423(3) ?
    C1' C3 . 1.484(3) ?
    C2 C3 . 1.340(4) ?
    C2 O5 . 1.351(3) ?
    C2 H2 . 0.95 ?
    C2' C3' . 1.406(4) ?
    C2' H2' . 0.95 ?
    C3' C4' . 1.410(4) ?
    C3' H3' . 0.95 ?
    C3 C4 . 1.472(3) ?
    C4 O4 . 1.223(3) ?
    C4 C10 . 1.463(3) ?
    C4' O4' . 1.354(3) ?
    C4' C5' . 1.407(4) ?
    C5 C6 . 1.369(4) ?
    C5 C10 . 1.405(4) ?
    C5 H5 . 0.95 ?
    C5' C6' . 1.407(3) ?
    C5' H5' . 0.95 ?
    C6 C7 . 1.403(4) ?
    C6 H6 . 0.95 ?
    C6' H6' . 0.95 ?
    C7 O7 . 1.358(3) ?
    C7 C8 . 1.379(4) ?
    C8 C9 . 1.398(4) ?
    C8 H8 . 0.95 ?
    C9 O5 . 1.374(3) ?
    C9 C10 . 1.383(4) ?
    C11 O1 . 1.158(3) ?
    C12 O2 . 1.154(3) ?
    C13 O3 . 1.150(3) ?
    C41' O4' . 1.432(3) ?
    C41' H41A . 0.98 ?
    C41' H41B . 0.98 ?
    C41' H41C . 0.98 ?
loop_
    _geom_angle_atom_site_label_1
    _geom_angle_atom_site_label_2
    _geom_angle_atom_site_label_3
    _geom_angle_site_symmetry_1
    _geom_angle_site_symmetry_3
    _geom_angle
    _geom_angle_publ_flag
    C11 Cr C12 . . 89.38(12) ?
    C11 Cr C13 . . 87.92(12) ?
    C12 Cr C13 . . 89.19(12) ?
    C11 Cr C2' . . 86.74(11) ?
    C12 Cr C2' . . 127.26(11) ?
    C13 Cr C2' . . 143.03(11) ?
    C11 Cr C6' . . 128.55(11) ?
    C12 Cr C6' . . 141.88(11) ?
    C13 Cr C6' . . 88.62(10) ?
    C2' Cr C6' . . 66.94(10) ?
    C11 Cr C1' . . 96.39(11) ?
    C12 Cr C1' . . 162.83(11) ?
    C13 Cr C1' . . 107.12(10) ?
    C2' Cr C1' . . 37.61(9) ?
    C6' Cr C1' . . 37.09(9) ?
    C11 Cr C3' . . 106.73(11) ?
    C12 Cr C3' . . 95.71(11) ?
    C13 Cr C3' . . 164.55(11) ?
    C2' Cr C3' . . 37.07(9) ?
    C6' Cr C3' . . 78.48(10) ?
    C1' Cr C3' . . 67.15(9) ?
    C11 Cr C5' . . 163.24(11) ?
    C12 Cr C5' . . 106.15(11) ?
    C13 Cr C5' . . 98.36(10) ?
    C2' Cr C5' . . 78.88(9) ?
    C6' Cr C5' . . 36.93(9) ?
    C1' Cr C5' . . 66.93(9) ?
    C3' Cr C5' . . 66.21(9) ?
    C11 Cr C4' . . 142.14(11) ?
    C12 Cr C4' . . 86.93(11) ?
    C13 Cr C4' . . 129.64(11) ?
    C2' Cr C4' . . 66.30(9) ?
    C6' Cr C4' . . 65.90(9) ?
    C1' Cr C4' . . 78.58(9) ?
    C3' Cr C4' . . 36.57(9) ?
    C5' Cr C4' . . 36.43(9) ?
    O7 C71 H71A . . 109.5 ?
    O7 C71 H71B . . 109.5 ?
    H71A C71 H71B . . 109.5 ?
    O7 C71 H71C . . 109.5 ?
    H71A C71 H71C . . 109.5 ?
    H71B C71 H71C . . 109.5 ?
    C6' C1' C2' . . 117.5(2) ?
    C6' C1' C3 . . 122.2(2) ?
    C2' C1' C3 . . 120.2(2) ?
    C6' C1' Cr . . 70.49(14) ?
    C2' C1' Cr . . 69.80(14) ?
    C3 C1' Cr . . 129.11(17) ?
    C3 C2 O5 . . 126.0(2) ?
    C3 C2 H2 . . 117 ?
    O5 C2 H2 . . 117 ?
    C3' C2' C1' . . 121.2(2) ?
    C3' C2' Cr . . 73.13(15) ?
    C1' C2' Cr . . 72.59(14) ?
    C3' C2' H2' . . 119.4 ?
    C1' C2' H2' . . 119.4 ?
    Cr C2' H2' . . 126.9 ?
    C2' C3' C4' . . 119.7(2) ?
    C2' C3' Cr . . 69.80(14) ?
    C4' C3' Cr . . 72.89(14) ?
    C2' C3' H3' . . 120.2 ?
    C4' C3' H3' . . 120.2 ?
    Cr C3' H3' . . 129.5 ?
    C2 C3 C4 . . 119.1(2) ?
    C2 C3 C1' . . 119.7(2) ?
    C4 C3 C1' . . 121.2(2) ?
    O4 C4 C10 . . 121.9(2) ?
    O4 C4 C3 . . 124.0(2) ?
    C10 C4 C3 . . 114.0(2) ?
    O4' C4' C5' . . 124.7(2) ?
    O4' C4' C3' . . 115.1(2) ?
    C5' C4' C3' . . 120.2(2) ?
    O4' C4' Cr . . 129.89(18) ?
    C5' C4' Cr . . 70.96(14) ?
    C3' C4' Cr . . 70.53(15) ?
    C6 C5 C10 . . 121.1(3) ?
    C6 C5 H5 . . 119.4 ?
    C10 C5 H5 . . 119.4 ?
    C6' C5' C4' . . 119.2(2) ?
    C6' C5' Cr . . 69.97(14) ?
    C4' C5' Cr . . 72.62(14) ?
    C6' C5' H5' . . 120.4 ?
    C4' C5' H5' . . 120.4 ?
    Cr C5' H5' . . 129.3 ?
    C5 C6 C7 . . 119.7(3) ?
    C5 C6 H6 . . 120.2 ?
    C7 C6 H6 . . 120.2 ?
    C5' C6' C1' . . 122.1(2) ?
    C5' C6' Cr . . 73.10(14) ?
    C1' C6' Cr . . 72.42(14) ?
    C5' C6' H6' . . 119 ?
    C1' C6' H6' . . 119 ?
    Cr C6' H6' . . 127.7 ?
    O7 C7 C8 . . 124.4(3) ?
    O7 C7 C6 . . 114.7(3) ?
    C8 C7 C6 . . 120.9(2) ?
    C7 C8 C9 . . 117.9(2) ?
    C7 C8 H8 . . 121 ?
    C9 C8 H8 . . 121 ?
    O5 C9 C10 . . 121.5(2) ?
    O5 C9 C8 . . 115.8(2) ?
    C10 C9 C8 . . 122.7(2) ?
    C9 C10 C5 . . 117.6(2) ?
    C9 C10 C4 . . 121.0(2) ?
    C5 C10 C4 . . 121.4(2) ?
    O1 C11 Cr . . 178.7(2) ?
    O2 C12 Cr . . 178.4(3) ?
    O3 C13 Cr . . 178.8(2) ?
    O4' C41' H41A . . 109.5 ?
    O4' C41' H41B . . 109.5 ?
    H41A C41' H41B . . 109.5 ?
    O4' C41' H41C . . 109.5 ?
    H41A C41' H41C . . 109.5 ?
    H41B C41' H41C . . 109.5 ?
    C4' O4' C41' . . 117.5(2) ?
    C2 O5 C9 . . 117.9(2) ?
    C7 O7 C71 . . 117.4(2) ?
loop_
    _geom_torsion_atom_site_label_1
    _geom_torsion_atom_site_label_2
    _geom_torsion_atom_site_label_3
    _geom_torsion_atom_site_label_4
    _geom_torsion_site_symmetry_1
    _geom_torsion_site_symmetry_2
    _geom_torsion_site_symmetry_3
    _geom_torsion_site_symmetry_4
    _geom_torsion
    _geom_torsion_publ_flag
    C11 Cr C1' C6' . . . . 153.08(16) ?
    C12 Cr C1' C6' . . . . -97.9(4) ?
    C13 Cr C1' C6' . . . . 63.30(16) ?
    C2' Cr C1' C6' . . . . -130.8(2) ?
    C3' Cr C1' C6' . . . . -101.42(16) ?
    C5' Cr C1' C6' . . . . -28.66(14) ?
    C4' Cr C1' C6' . . . . -64.94(15) ?
    C11 Cr C1' C2' . . . . -76.17(16) ?
    C12 Cr C1' C2' . . . . 32.8(4) ?
    C13 Cr C1' C2' . . . . -165.95(15) ?
    C6' Cr C1' C2' . . . . 130.8(2) ?
    C3' Cr C1' C2' . . . . 29.33(15) ?
    C5' Cr C1' C2' . . . . 102.09(16) ?
    C4' Cr C1' C2' . . . . 65.82(15) ?
    C11 Cr C1' C3 . . . . 36.9(2) ?
    C12 Cr C1' C3 . . . . 145.9(4) ?
    C13 Cr C1' C3 . . . . -52.9(2) ?
    C2' Cr C1' C3 . . . . 113.1(3) ?
    C6' Cr C1' C3 . . . . -116.1(3) ?
    C3' Cr C1' C3 . . . . 142.4(2) ?
    C5' Cr C1' C3 . . . . -144.8(2) ?
    C4' Cr C1' C3 . . . . 178.9(2) ?
    C6' C1' C2' C3' . . . . -3.3(4) ?
    C3 C1' C2' C3' . . . . 178.8(2) ?
    Cr C1' C2' C3' . . . . -56.9(2) ?
    C6' C1' C2' Cr . . . . 53.6(2) ?
    C3 C1' C2' Cr . . . . -124.3(2) ?
    C11 Cr C2' C3' . . . . -123.62(17) ?
    C12 Cr C2' C3' . . . . -36.9(2) ?
    C13 Cr C2' C3' . . . . 154.20(18) ?
    C6' Cr C2' C3' . . . . 101.74(17) ?
    C1' Cr C2' C3' . . . . 131.5(2) ?
    C5' Cr C2' C3' . . . . 65.04(16) ?
    C4' Cr C2' C3' . . . . 29.07(15) ?
    C11 Cr C2' C1' . . . . 104.87(16) ?
    C12 Cr C2' C1' . . . . -168.40(16) ?
    C13 Cr C2' C1' . . . . 22.7(2) ?
    C6' Cr C2' C1' . . . . -29.77(14) ?
    C3' Cr C2' C1' . . . . -131.5(2) ?
    C5' Cr C2' C1' . . . . -66.47(15) ?
    C4' Cr C2' C1' . . . . -102.44(16) ?
    C1' C2' C3' C4' . . . . 1.5(4) ?
    Cr C2' C3' C4' . . . . -55.2(2) ?
    C1' C2' C3' Cr . . . . 56.7(2) ?
    C11 Cr C3' C2' . . . . 60.24(18) ?
    C12 Cr C3' C2' . . . . 151.31(17) ?
    C13 Cr C3' C2' . . . . -100.7(4) ?
    C6' Cr C3' C2' . . . . -66.83(16) ?
    C1' Cr C3' C2' . . . . -29.73(15) ?
    C5' Cr C3' C2' . . . . -103.53(17) ?
    C4' Cr C3' C2' . . . . -131.7(2) ?
    C11 Cr C3' C4' . . . . -168.06(16) ?
    C12 Cr C3' C4' . . . . -76.99(17) ?
    C13 Cr C3' C4' . . . . 31.0(5) ?
    C2' Cr C3' C4' . . . . 131.7(2) ?
    C6' Cr C3' C4' . . . . 64.87(16) ?
    C1' Cr C3' C4' . . . . 101.97(17) ?
    C5' Cr C3' C4' . . . . 28.17(15) ?
    O5 C2 C3 C4 . . . . -2.0(4) ?
    O5 C2 C3 C1' . . . . 179.2(2) ?
    C6' C1' C3 C2 . . . . 142.3(3) ?
    C2' C1' C3 C2 . . . . -39.9(4) ?
    Cr C1' C3 C2 . . . . -127.5(2) ?
    C6' C1' C3 C4 . . . . -36.6(3) ?
    C2' C1' C3 C4 . . . . 141.3(2) ?
    Cr C1' C3 C4 . . . . 53.6(3) ?
    C2 C3 C4 O4 . . . . -172.4(3) ?
    C1' C3 C4 O4 . . . . 6.4(4) ?
    C2 C3 C4 C10 . . . . 7.1(4) ?
    C1' C3 C4 C10 . . . . -174.1(2) ?
    C2' C3' C4' O4' . . . . 179.6(2) ?
    Cr C3' C4' O4' . . . . 125.8(2) ?
    C2' C3' C4' C5' . . . . 1.1(4) ?
    Cr C3' C4' C5' . . . . -52.7(2) ?
    C2' C3' C4' Cr . . . . 53.8(2) ?
    C11 Cr C4' O4' . . . . -88.0(3) ?
    C12 Cr C4' O4' . . . . -3.0(2) ?
    C13 Cr C4' O4' . . . . 83.4(3) ?
    C2' Cr C4' O4' . . . . -136.3(3) ?
    C6' Cr C4' O4' . . . . 149.5(3) ?
    C1' Cr C4' O4' . . . . -173.8(2) ?
    C3' Cr C4' O4' . . . . -106.9(3) ?
    C5' Cr C4' O4' . . . . 119.8(3) ?
    C11 Cr C4' C5' . . . . 152.16(18) ?
    C12 Cr C4' C5' . . . . -122.82(17) ?
    C13 Cr C4' C5' . . . . -36.4(2) ?
    C2' Cr C4' C5' . . . . 103.89(16) ?
    C6' Cr C4' C5' . . . . 29.69(14) ?
    C1' Cr C4' C5' . . . . 66.45(15) ?
    C3' Cr C4' C5' . . . . 133.3(2) ?
    C11 Cr C4' C3' . . . . 18.8(2) ?
    C12 Cr C4' C3' . . . . 103.85(17) ?
    C13 Cr C4' C3' . . . . -169.74(16) ?
    C2' Cr C4' C3' . . . . -29.44(15) ?
    C6' Cr C4' C3' . . . . -103.64(17) ?
    C1' Cr C4' C3' . . . . -66.88(16) ?
    C5' Cr C4' C3' . . . . -133.3(2) ?
    O4' C4' C5' C6' . . . . -180.0(2) ?
    C3' C4' C5' C6' . . . . -1.6(4) ?
    Cr C4' C5' C6' . . . . -54.1(2) ?
    O4' C4' C5' Cr . . . . -125.9(3) ?
    C3' C4' C5' Cr . . . . 52.5(2) ?
    C11 Cr C5' C6' . . . . 34.8(4) ?
    C12 Cr C5' C6' . . . . -167.93(16) ?
    C13 Cr C5' C6' . . . . -76.34(16) ?
    C2' Cr C5' C6' . . . . 66.23(15) ?
    C1' Cr C5' C6' . . . . 28.78(14) ?
    C3' Cr C5' C6' . . . . 102.91(16) ?
    C4' Cr C5' C6' . . . . 131.2(2) ?
    C11 Cr C5' C4' . . . . -96.4(4) ?
    C12 Cr C5' C4' . . . . 60.89(17) ?
    C13 Cr C5' C4' . . . . 152.48(16) ?
    C2' Cr C5' C4' . . . . -64.95(15) ?
    C6' Cr C5' C4' . . . . -131.2(2) ?
    C1' Cr C5' C4' . . . . -102.40(16) ?
    C3' Cr C5' C4' . . . . -28.27(14) ?
    C10 C5 C6 C7 . . . . -1.7(4) ?
    C4' C5' C6' C1' . . . . -0.4(4) ?
    Cr C5' C6' C1' . . . . -55.7(2) ?
    C4' C5' C6' Cr . . . . 55.4(2) ?
    C2' C1' C6' C5' . . . . 2.8(4) ?
    C3 C1' C6' C5' . . . . -179.4(2) ?
    Cr C1' C6' C5' . . . . 56.1(2) ?
    C2' C1' C6' Cr . . . . -53.3(2) ?
    C3 C1' C6' Cr . . . . 124.6(2) ?
    C11 Cr C6' C5' . . . . -167.85(15) ?
    C12 Cr C6' C5' . . . . 19.0(2) ?
    C13 Cr C6' C5' . . . . 105.92(16) ?
    C2' Cr C6' C5' . . . . -102.57(16) ?
    C1' Cr C6' C5' . . . . -132.7(2) ?
    C3' Cr C6' C5' . . . . -65.54(15) ?
    C4' Cr C6' C5' . . . . -29.31(14) ?
    C11 Cr C6' C1' . . . . -35.1(2) ?
    C12 Cr C6' C1' . . . . 151.72(18) ?
    C13 Cr C6' C1' . . . . -121.35(16) ?
    C2' Cr C6' C1' . . . . 30.16(14) ?
    C3' Cr C6' C1' . . . . 67.20(15) ?
    C5' Cr C6' C1' . . . . 132.7(2) ?
    C4' Cr C6' C1' . . . . 103.42(16) ?
    C5 C6 C7 O7 . . . . -177.2(3) ?
    C5 C6 C7 C8 . . . . 3.3(4) ?
    O7 C7 C8 C9 . . . . 179.0(3) ?
    C6 C7 C8 C9 . . . . -1.6(4) ?
    C7 C8 C9 O5 . . . . 179.3(2) ?
    C7 C8 C9 C10 . . . . -1.8(4) ?
    O5 C9 C10 C5 . . . . -177.9(2) ?
    C8 C9 C10 C5 . . . . 3.3(4) ?
    O5 C9 C10 C4 . . . . 4.3(4) ?
    C8 C9 C10 C4 . . . . -174.6(2) ?
    C6 C5 C10 C9 . . . . -1.5(4) ?
    C6 C5 C10 C4 . . . . 176.3(3) ?
    O4 C4 C10 C9 . . . . 171.3(3) ?
    C3 C4 C10 C9 . . . . -8.3(4) ?
    O4 C4 C10 C5 . . . . -6.5(4) ?
    C3 C4 C10 C5 . . . . 174.0(2) ?
    C5' C4' O4' C41' . . . . 15.9(4) ?
    C3' C4' O4' C41' . . . . -162.6(2) ?
    Cr C4' O4' C41' . . . . -77.7(3) ?
    C3 C2 O5 C9 . . . . -2.6(4) ?
    C10 C9 O5 C2 . . . . 1.4(4) ?
    C8 C9 O5 C2 . . . . -179.7(2) ?
    C8 C7 O7 C71 . . . . -5.5(4) ?
    C6 C7 O7 C71 . . . . 175.0(3) ?
