# Supplementary material for: Tricarbon­yl(η6-4′,7-dimethoxy­iso­flavone)chromium(0)
Source: Acta Crystallogr Sect E Struct Rep Online. 2009 Oct 10;65(Pt 11):m1343. doi: 10.1107/S1600536809040537 (PMC2971219; doi:10.1107/S1600536809040537)
Supplement: Supplementary file 2 [file e-65-m1343-Isup2.hkl]

#
# h,k,l, Fc-squared, Fo-squared, sigma(Fo-squared) and status flag
#
data_I
_shelx_title ' 9m_ivr2_0f in P2(1)/c'
_shelx_refln_list_code          4
_shelx_F_calc_maximum      230.60
_exptl_crystal_F_000       856.00
_reflns_d_resolution_high  0.7570
 
loop_
 _symmetry_equiv_pos_as_xyz
 'x, y, z'
 '-x, y+1/2, -z+1/2'
 '-x, -y, -z'
 'x, -y-1/2, z-1/2'
 
_cell_length_a    12.3454
_cell_length_b    17.9984
_cell_length_c     7.9988
_cell_angle_alpha  90.000
_cell_angle_beta  103.733
_cell_angle_gamma  90.000
 
_shelx_F_squared_multiplier     1.000
 
loop_
 _refln_index_h
 _refln_index_k
 _refln_index_l
 _refln_F_squared_calc
 _refln_F_squared_meas
 _refln_F_squared_sigma
 _refln_observed_status
   1   0   0     9909.36    10697.80    136.73 o
   2   0   0     8543.30     9239.07    144.37 o
   3   0   0    12787.69    13636.69    172.34 o
   4   0   0     7569.90     7901.24    134.16 o
   5   0   0     1087.03      939.10     34.50 o
   6   0   0     9327.63     9543.75    220.13 o
   7   0   0      581.26      647.24     32.31 o
   8   0   0     1377.86     1452.18     54.76 o
   9   0   0     7404.22     7247.75    182.89 o
  10   0   0      485.96      544.84     36.14 o
  11   0   0      562.91      533.34     36.69 o
  12   0   0      992.17      981.81     53.12 o
  13   0   0        1.24       13.69     16.97 o
  14   0   0      873.33      848.75     53.66 o
  15   0   0       58.76       94.18     26.28 o
   1   1   0       36.12       40.82      1.43 o
   2   1   0     2638.79     2898.94     37.56 o
   3   1   0     3479.63     3663.11     35.87 o
   4   1   0     3226.49     3539.97     49.52 o
   5   1   0     1243.83     1304.02     24.66 o
   6   1   0      262.90      249.32     13.94 o
   7   1   0     2305.00     2286.87     49.56 o
   8   1   0       95.89      120.87     12.19 o
   9   1   0        0.50        6.61      8.49 o
  10   1   0     1516.87     1498.70     42.97 o
  11   1   0      456.03      490.88     25.36 o
  12   1   0     2037.17     1905.06     54.19 o
  13   1   0      433.38      452.72     27.68 o
  14   1   0       21.57        4.15     11.77 o
  15   1   0      193.62      142.98     22.18 o
   0   2   0      715.70      726.98     15.88 o
   1   2   0      750.98      928.67     11.03 o
   2   2   0      768.81      907.73     10.86 o
   3   2   0      896.99     1081.05     14.93 o
   4   2   0     7668.87     8147.99     82.80 o
   5   2   0      320.32      267.35     10.54 o
   7   2   0      239.57      297.97     16.25 o
   8   2   0      569.32      532.98     28.20 o
   9   2   0       46.60       57.39     16.97 o
  10   2   0      155.96      135.25     15.10 o
  11   2   0     1548.34     1561.66     46.26 o
  12   2   0      109.37      102.47     15.10 o
  13   2   0      311.77      289.20     22.84 o
  14   2   0      207.93      198.74     21.47 o
  15   2   0        7.32        7.94     13.15 o
   1   3   0    40415.61    44900.08    687.13 o
   2   3   0      996.51     1174.88     14.69 o
   3   3   0      306.80      366.94      8.07 o
   4   3   0     7095.08     7197.43     74.12 o
   5   3   0     2275.35     2226.24     39.16 o
   6   3   0     5255.51     5480.34     78.80 o
   7   3   0     6408.72     6185.43     89.45 o
   8   3   0      129.18      147.50     10.54 o
   9   3   0      631.12      625.85     25.75 o
  10   3   0     2153.17     2145.20     54.39 o
  11   3   0      756.88      771.26     31.17 o
  12   3   0      160.75      136.12     16.65 o
  13   3   0     1748.70     1609.05     51.20 o
  14   3   0        7.93       28.99     13.54 o
  15   3   0      301.12      315.23     26.91 o
   0   4   0     3387.08     3875.75     61.37 o
   1   4   0     4182.31     4737.10     47.93 o
   2   4   0     5695.10     5837.47     98.86 o
   3   4   0     4944.26     5502.67     57.05 o
   4   4   0       98.80      124.75      5.48 o
   5   4   0     1274.63     1232.19     24.41 o
   6   4   0     3567.43     3602.95     64.17 o
   7   4   0      262.03      303.08     13.48 o
   8   4   0     1199.38     1162.96     27.82 o
   9   4   0      252.98      267.47     14.54 o
  10   4   0      489.11      492.06     24.18 o
  11   4   0      668.65      664.93     29.23 o
  12   4   0        3.26        7.21      9.87 o
  13   4   0      298.21      256.98     27.65 o
  14   4   0      156.79      150.57     43.53 o
  15   4   0        9.45        4.19     12.89 o
   1   5   0       80.00       81.90      3.73 o
   2   5   0     1856.71     1999.58     25.82 o
   3   5   0      892.92      996.04     14.38 o
   4   5   0     1016.51     1130.86     27.35 o
   5   5   0     6406.53     7198.53     98.77 o
   6   5   0      236.22      456.68     25.74 o
   7   5   0      230.88      232.60     11.90 o
   8   5   0      155.42      169.73     12.64 o
   9   5   0      451.91      443.36     18.12 o
  10   5   0        0.71       -2.67      6.51 o
  11   5   0      191.42      204.77     18.19 o
  12   5   0      294.81      260.79     31.49 o
  13   5   0        6.79       16.15     11.60 o
  14   5   0      260.21      288.81     24.38 o
  15   5   0        5.36       -8.68     12.58 o
   0   6   0     5233.74     5129.39     80.92 o
   1   6   0     3683.41     3933.45     41.03 o
   2   6   0     1722.23     1706.95     20.61 o
   3   6   0     7696.99     8382.60     84.65 o
   4   6   0      226.73      254.90     17.39 o
   5   6   0      681.53      607.42     19.65 o
   6   6   0     5615.60     5398.84     78.94 o
   7   6   0        7.73        7.58     12.63 o
   8   6   0     2017.46     1910.08     38.33 o
   9   6   0      795.41      827.48     24.54 o
  10   6   0       36.95       38.19      8.52 o
  11   6   0      639.95      624.82     23.29 o
  12   6   0      831.03      794.51     44.90 o
  13   6   0      203.67      191.32     20.09 o
  14   6   0       78.87       62.37     20.53 o
  15   6   0       16.06        4.88     14.03 o
   1   7   0     2153.07     2633.28     29.20 o
   2   7   0     6850.52     7402.27     74.96 o
   3   7   0        5.48       34.12      4.46 o
   4   7   0     1991.81     1977.55     28.68 o
   5   7   0     1442.72     1466.93     28.36 o
   6   7   0     2184.61     2363.72     41.51 o
   7   7   0     2355.96     2435.22     50.95 o
   8   7   0      221.25      245.32     13.77 o
   9   7   0       53.12       66.62      9.67 o
  10   7   0      490.16      491.17     20.02 o
  11   7   0      212.64      208.16     15.15 o
  12   7   0      553.53      515.80     27.68 o
  13   7   0       31.18       27.54     12.93 o
  14   7   0        8.99        4.65     12.00 o
  15   7   0      202.14      238.64     24.92 o
   0   8   0       71.25      103.63      7.07 o
   1   8   0     5891.05     7149.60     72.36 o
   2   8   0       72.89       74.79      4.60 o
   3   8   0      410.40      450.07     11.67 o
   4   8   0       19.90       33.27      5.34 o
   5   8   0       78.52      107.69      8.02 o
   6   8   0      586.97      603.79     34.80 o
   7   8   0      273.35      300.98     33.47 o
   8   8   0      527.45      483.75     29.87 o
   9   8   0      179.42      154.05     12.22 o
  10   8   0      821.78      787.53     46.62 o
  11   8   0        8.28       11.90      8.21 o
  12   8   0       30.03       13.12      8.84 o
  13   8   0        0.15       -9.58     10.07 o
  14   8   0        0.60       -5.88     21.90 o
   1   9   0     2382.59     2501.37     28.84 o
   2   9   0     1482.45     1379.50     18.60 o
   3   9   0      255.17      303.94      9.13 o
   4   9   0     2326.48     2297.77     38.58 o
   5   9   0      318.34      386.53     16.92 o
   6   9   0      316.25      289.96     16.72 o
   7   9   0      600.84      580.85     19.34 o
   8   9   0      222.77      198.83     12.94 o
   9   9   0      307.94      344.07     22.50 o
  10   9   0      874.91      880.06     46.83 o
  11   9   0       98.63      110.79     12.67 o
  12   9   0      154.69      153.56     14.95 o
  13   9   0      404.21      374.07     26.13 o
  14   9   0        2.28      -15.33     15.33 o
   0  10   0     2134.55     2462.31     37.85 o
   1  10   0     1470.23     1649.44     21.10 o
   2  10   0     2166.08     2310.67     28.02 o
   3  10   0      748.98      774.90     15.23 o
   4  10   0     1720.72     1865.63     43.10 o
   5  10   0     1325.41     1324.36     29.24 o
   6  10   0     1898.55     2015.07     38.37 o
   7  10   0      205.43      218.00     12.94 o
   8  10   0      658.56      626.01     21.46 o
   9  10   0      225.69      223.87     14.25 o
  10  10   0      258.74      219.82     18.01 o
  11  10   0      909.27      852.72     28.50 o
  12  10   0      328.75      314.40     19.49 o
  13  10   0      100.56       82.44     13.57 o
  14  10   0      417.75      420.87     29.40 o
   1  11   0     1580.34     1939.77     24.37 o
   2  11   0      545.82      575.54     12.57 o
   3  11   0      226.88      223.08      8.52 o
   4  11   0      103.52      114.89      8.40 o
   5  11   0       27.77       27.12      9.49 o
   6  11   0      255.71      269.88     13.93 o
   7  11   0     1467.42     1451.06     32.82 o
   8  11   0       99.10      120.51     11.30 o
   9  11   0      116.28      110.30     11.41 o
  10  11   0      202.17      193.80     17.56 o
  11  11   0        4.46       -4.27      7.77 o
  12  11   0      139.65      139.68     14.69 o
  13  11   0       21.91       25.69     11.17 o
  14  11   0        0.33       -2.25     12.97 o
   0  12   0     2833.13     3120.78     64.30 o
   1  12   0       65.33      119.22      5.16 o
   2  12   0        4.40       44.98      5.24 o
   3  12   0     2533.39     2517.34     35.61 o
   4  12   0      159.41      274.34     27.38 o
   5  12   0     1897.12     1929.18     36.94 o
   6  12   0       47.40       61.79      8.64 o
   7  12   0      380.73      372.57     16.62 o
   8  12   0       21.19       13.82      7.38 o
   9  12   0      384.86      358.42     17.95 o
  10  12   0      380.88      383.49     19.56 o
  11  12   0      242.99      270.82     25.87 o
  12  12   0       47.67       33.39     10.84 o
  13  12   0      110.35      111.96     15.35 o
   1  13   0     2412.44     2591.79     32.78 o
   2  13   0      492.73      540.76     12.98 o
   3  13   0      462.12      489.59     20.66 o
   4  13   0      280.82      417.10     17.20 o
   5  13   0      611.81      633.79     19.47 o
   6  13   0        1.85       -1.82      5.91 o
   7  13   0     2205.50     2172.99     43.34 o
   8  13   0      274.45      265.92     15.27 o
   9  13   0        6.02       10.63      8.00 o
  10  13   0      228.06      221.66     16.13 o
  11  13   0      179.56      151.58     14.72 o
  12  13   0       92.13       77.75     13.23 o
  13  13   0        9.35       -1.21     10.35 o
   0  14   0      103.21      131.73     10.85 o
   1  14   0      363.22      371.75     14.80 o
   2  14   0        9.96        6.40      5.51 o
   3  14   0     2286.22     2594.59     44.41 o
   4  14   0     1647.91     1802.62     39.88 o
   5  14   0      135.81      176.23     12.15 o
   6  14   0      997.02     1123.89     28.10 o
   7  14   0     1187.05     1209.53     37.03 o
   8  14   0        0.35       -5.31      6.72 o
   9  14   0       45.58       68.61     10.80 o
  10  14   0      241.75      212.52     15.80 o
  11  14   0       51.59       43.34     11.00 o
  12  14   0        0.35       -0.65     11.80 o
   1  15   0      627.48      616.84     16.44 o
   2  15   0      733.33      726.79     18.61 o
   3  15   0       46.88       66.01      7.59 o
   4  15   0     1341.14     1452.91     51.07 o
   5  15   0       45.02       46.15      8.30 o
   6  15   0      827.98      764.88     33.45 o
   7  15   0      758.89      749.80     70.04 o
   8  15   0      152.75      133.72     16.55 o
   9  15   0      411.96      384.80     24.99 o
  10  15   0      539.04      508.10     56.13 o
  11  15   0        0.15       -1.64     11.23 o
  12  15   0       17.32       12.90     13.32 o
   0  16   0       23.90       35.79      9.58 o
   1  16   0      194.71      194.17      9.61 o
   2  16   0        8.67       14.35      4.98 o
   3  16   0       16.91       12.01      5.22 o
   4  16   0      139.33      142.55     14.67 o
   5  16   0       60.06       76.74     14.05 o
   6  16   0     2189.05     2214.35     56.96 o
   7  16   0       28.30       41.77     11.54 o
   8  16   0      498.68      505.68     27.23 o
   9  16   0       99.99      103.01     16.43 o
  10  16   0        8.06       12.34     12.47 o
  11  16   0      208.65      196.19     22.10 o
   1  17   0       16.31       19.98      6.02 o
   2  17   0        0.47       20.57     11.15 o
   3  17   0      137.43      154.84     12.01 o
   4  17   0      846.74      843.37     52.29 o
   5  17   0       83.65       75.32     14.24 o
   6  17   0       54.93       35.74     11.54 o
   7  17   0        2.34       13.06     10.51 o
   8  17   0       21.37       30.38     16.97 o
   9  17   0      149.11      168.48     23.00 o
  10  17   0      213.59      261.69     29.57 o
  11  17   0        5.65       -2.74     12.39 o
   0  18   0      832.54     1084.75     56.95 o
   1  18   0      221.67      197.41     19.75 o
   2  18   0     1229.23     1291.48     44.69 o
   3  18   0     1991.71     1960.36     56.70 o
   4  18   0      284.58      295.37     22.98 o
   5  18   0      403.98      470.92     43.26 o
   6  18   0     1586.11     1722.14     81.04 o
   7  18   0      611.97      686.12     51.47 o
   8  18   0      145.56      110.62     17.02 o
   9  18   0      169.44      160.99     32.85 o
  10  18   0        3.13        0.55     20.81 o
   1  19   0      221.00      250.96     22.24 o
   2  19   0       30.48       43.82     13.15 o
   3  19   0        4.30       19.14     12.16 o
   4  19   0      131.09      152.44     18.57 o
   5  19   0      681.57      687.76     50.92 o
   6  19   0        3.93       16.97     19.17 o
   7  19   0      419.03      420.54     43.81 o
   8  19   0       23.55       35.59     21.36 o
   9  19   0      243.88      231.08     37.78 o
   0  20   0       30.28       55.31     21.36 o
   1  20   0        8.15        6.81     11.38 o
   2  20   0      359.17      352.76     52.84 o
   3  20   0       88.57      158.61     23.00 o
   4  20   0       70.52       86.87     33.13 o
   5  20   0        7.62       16.15     12.78 o
   6  20   0       14.18       20.81     20.26 o
   7  20   0       17.73       -4.38     17.52 o
   8  20   0        6.32        3.83     20.81 o
   1  21   0      764.17      845.15     50.10 o
   2  21   0      508.06      523.22     31.55 o
   3  21   0      100.46       99.18     18.09 o
   4  21   0      586.48      645.48     67.08 o
   5  21   0      193.06      294.74     26.03 o
   6  21   0       94.35      112.35     19.80 o
   7  21   0      165.22      175.23     33.95 o
   0  22   0       95.45      157.70     29.57 o
   1  22   0       27.22       83.66     18.20 o
   2  22   0       47.45       61.53     28.75 o
   3  22   0       61.73       73.08     17.54 o
   4  22   0        2.81        7.94     12.78 o
   5  22   0        1.11       12.59     14.33 o
   6  22   0       29.67       44.76     15.90 o
   1  23   0       58.89       88.42     19.14 o
   2  23   0      263.69      321.75     28.62 o
   3  23   0       21.74       39.04     16.68 o
   4  23   0        3.91       10.14     14.49 o
 -16   1   1      380.17      485.79     33.10 o
 -15   1   1      604.56      688.29     35.43 o
 -14   1   1      601.90      674.53     33.29 o
 -13   1   1     1055.13     1136.68     41.04 o
 -12   1   1       85.13      116.36     15.09 o
 -11   1   1       43.27       55.90     19.44 o
 -10   1   1     1403.78     1704.09     46.08 o
  -9   1   1     1444.30     1420.70     39.11 o
  -8   1   1     2242.02     2217.97     49.95 o
  -7   1   1     1651.81     1499.03     36.20 o
  -6   1   1      964.59     1127.45     38.06 o
  -5   1   1       12.14       -0.39      4.05 o
  -4   1   1     1587.68     1493.50     21.63 o
  -3   1   1      147.06      140.57      5.60 o
  -2   1   1     4575.71     4335.54     40.50 o
  -1   1   1     1344.56     1466.51     14.81 o
   0   1   1     2209.05     2126.18     59.00 o
   1   1   1     5072.43     4914.09     49.55 o
   2   1   1     1401.51     1337.56     16.80 o
   3   1   1      821.01      911.23     11.16 o
   4   1   1     2229.44     2049.38     28.08 o
   5   1   1     1895.02     1963.31     33.47 o
   6   1   1     1742.21     1530.99     42.34 o
   7   1   1     1930.68     1606.56     40.26 o
   8   1   1      512.96      512.22     23.04 o
   9   1   1     5813.90     5548.98    105.90 o
  10   1   1     2835.94     2821.92     66.40 o
  11   1   1      269.32      285.44     21.30 o
  12   1   1      285.66      280.28     24.37 o
  13   1   1      827.10      842.42     36.96 o
  14   1   1       63.76       69.38     16.64 o
  15   1   1      622.34      647.55     36.96 o
 -16   2   1       84.04       56.68     33.68 o
 -15   2   1      418.10      435.33     29.40 o
 -14   2   1      546.18      604.80     31.75 o
 -13   2   1      418.55      439.26     26.52 o
 -12   2   1       38.97       36.83     21.36 o
 -11   2   1        7.19        1.39      8.65 o
 -10   2   1      286.06      258.72     18.00 o
  -9   2   1      406.23      445.30     21.29 o
  -8   2   1      343.71      319.06     17.23 o
  -7   2   1      145.28      132.24     10.84 o
  -6   2   1     4194.59     3914.64    100.21 o
  -5   2   1     1716.07     1687.50     25.30 o
  -4   2   1     1245.67     1371.62     18.40 o
  -3   2   1    18166.04    17612.51    170.41 o
  -2   2   1     1865.32     1814.10     20.00 o
  -1   2   1    27433.29    27022.72    243.35 o
   0   2   1     5147.62     5126.10     47.30 o
   1   2   1     1366.61     1373.85     44.02 o
   2   2   1     1164.68     1307.43     27.96 o
   3   2   1    13673.25    13735.29    134.89 o
   4   2   1      219.26      245.20      7.79 o
   5   2   1       88.83      366.41     15.60 o
   6   2   1     1931.02     1705.23     32.09 o
   7   2   1      138.83      145.49     10.03 o
   8   2   1     1899.08     1781.21     55.03 o
   9   2   1     1394.16     1400.04     41.24 o
  10   2   1      100.69      129.10     16.15 o
  11   2   1      230.46      218.14     18.96 o
  12   2   1      177.92      195.89     24.91 o
  13   2   1      136.15      123.22     17.98 o
  14   2   1      203.59      220.84     22.98 o
  15   2   1       50.63       26.28     15.10 o
 -16   3   1       13.46       33.54     15.68 o
 -15   3   1       37.73       11.78     13.35 o
 -14   3   1       65.43       84.33     16.37 o
 -13   3   1       20.74       13.55     13.42 o
 -12   3   1      126.82      124.91     16.04 o
 -11   3   1       50.16      103.50     13.55 o
 -10   3   1      391.27      395.86     21.67 o
  -9   3   1      145.60      146.97     13.55 o
  -8   3   1      173.02      216.58     14.52 o
  -7   3   1      190.85      268.38     13.15 o
  -6   3   1      117.12      126.39      8.17 o
  -5   3   1        3.19        5.26      3.79 o
  -4   3   1     2489.84     2471.24     29.09 o
  -3   3   1      995.48      989.84     17.12 o
  -2   3   1      177.28      182.12      5.71 o
  -1   3   1     2573.36     2705.41     32.91 o
   0   3   1       41.97       52.16      2.43 o
   1   3   1     1740.35     1840.17     22.10 o
   2   3   1       19.66       14.82      3.56 o
   3   3   1      554.50      900.20     13.85 o
   4   3   1      811.23      826.74     27.26 o
   5   3   1     1271.10     1333.49     26.02 o
   6   3   1       66.94      100.81      8.18 o
   7   3   1      282.40      280.82     13.18 o
   8   3   1      140.90      147.98     11.27 o
   9   3   1       10.78       24.74     10.21 o
  10   3   1     2574.89     2457.60     60.60 o
  11   3   1        1.14        3.69      9.48 o
  12   3   1       70.03       56.04     14.31 o
  13   3   1       48.40       44.35     14.33 o
  14   3   1        1.25       -6.27     15.33 o
  15   3   1       78.48       74.30     18.48 o
 -15   4   1      136.73      136.10     19.74 o
 -14   4   1      742.79      824.71     36.73 o
 -13   4   1      146.10      153.53     18.36 o
 -12   4   1      274.81      292.78     21.29 o
 -11   4   1      673.14      784.41     30.78 o
 -10   4   1      319.94      317.76     21.08 o
  -9   4   1      900.85      935.39     30.56 o
  -8   4   1        1.68       26.38      6.74 o
  -7   4   1     7669.26     7472.22    105.27 o
  -5   4   1       84.36       77.12      5.45 o
  -4   4   1     3112.90     2910.42     37.34 o
  -3   4   1     2362.56     2337.74     26.84 o
  -2   4   1     1180.64     1256.56     17.07 o
  -1   4   1     2627.31     2534.74     36.43 o
   0   4   1        8.64        4.96      2.91 o
   1   4   1      412.55      396.32      7.51 o
   2   4   1    12787.53    12707.88    147.77 o
   3   4   1    10149.81     9905.84     99.38 o
   4   4   1      624.41      699.90     16.65 o
   5   4   1    10887.82    11006.83    145.79 o
   6   4   1     1150.48     1332.33     27.81 o
   7   4   1        0.83        3.04      5.78 o
   8   4   1     1342.58     1271.78     29.91 o
   9   4   1        2.59        2.11      6.92 o
  10   4   1     1820.62     1723.49     48.01 o
  11   4   1     1117.48     1032.93     42.98 o
  12   4   1       77.12       84.55     15.86 o
  13   4   1       17.46       39.21     14.13 o
  14   4   1      484.34      479.40     46.27 o
  15   4   1        9.13       15.02     15.04 o
 -15   5   1      290.26      323.04     27.93 o
 -14   5   1        1.81       -7.51     10.21 o
 -13   5   1      707.04      779.81     34.64 o
 -12   5   1      717.19      719.66     31.51 o
 -11   5   1      145.79      162.06     16.07 o
 -10   5   1     1049.22     1052.67     34.64 o
  -9   5   1     1303.89     1295.35     30.93 o
  -8   5   1       86.40       67.65      8.64 o
  -7   5   1    10281.03    10171.14    138.75 o
  -6   5   1     1402.40     1416.79     32.83 o
  -5   5   1       53.80       34.53      4.22 o
  -4   5   1     4133.53     3781.22     46.83 o
  -3   5   1     2571.93     2746.48     31.83 o
  -2   5   1       33.73       48.19      2.64 o
  -1   5   1      403.60      439.16     10.81 o
   0   5   1      747.15      802.59     11.49 o
   1   5   1       22.42       46.94      4.50 o
   2   5   1     1886.94     1959.69     23.55 o
   3   5   1     4161.84     4082.67     50.25 o
   4   5   1       11.04       63.94      6.21 o
   5   5   1      854.31      999.30     22.23 o
   6   5   1      696.34      589.90     19.32 o
   7   5   1     1382.29     1270.40     28.76 o
   8   5   1        1.22       15.46      6.94 o
   9   5   1     1050.56     1006.50     31.38 o
  10   5   1      832.71      816.33     25.79 o
  11   5   1       95.49       72.14     13.92 o
  12   5   1      493.97      496.71     28.27 o
  13   5   1        1.37       -3.29     10.84 o
  14   5   1       12.78       15.10     13.71 o
  15   5   1      591.26      661.48     37.17 o
 -15   6   1        2.83       -0.56     12.19 o
 -14   6   1       56.92       57.31     15.04 o
 -13   6   1       47.84       40.75     12.97 o
 -12   6   1       28.65       31.33     11.38 o
 -11   6   1       78.39       58.87     20.26 o
 -10   6   1        4.24       11.30      7.37 o
  -9   6   1       40.23       46.65     11.59 o
  -8   6   1       36.29       36.13      7.36 o
  -7   6   1       21.18       25.25      6.26 o
  -6   6   1      369.28      356.27     13.23 o
  -5   6   1      576.75      600.58     13.48 o
  -4   6   1      372.76      438.37     10.54 o
  -3   6   1      736.67      769.48     11.94 o
  -2   6   1       25.88       18.89      2.84 o
  -1   6   1     1455.54     1376.38     23.43 o
   0   6   1       65.24      124.56      6.24 o
   1   6   1     1804.47     1751.98     23.26 o
   2   6   1     2508.49     2851.36     32.33 o
   3   6   1      893.02      977.98     17.09 o
   4   6   1     2403.47     2912.87     45.87 o
   5   6   1      396.77      451.33     14.72 o
   6   6   1        0.03        1.16      5.31 o
   7   6   1        0.00       22.39      7.22 o
   8   6   1        1.84       -6.27      6.27 o
   9   6   1      382.52      396.37     17.80 o
  10   6   1      242.31      254.59     21.16 o
  11   6   1      247.04      251.01     18.77 o
  12   6   1        7.83       -0.23     10.12 o
  13   6   1       17.83       19.71     12.78 o
  14   6   1       40.96       37.49     15.09 o
 -15   7   1        1.26       18.89     13.16 o
 -14   7   1      104.26       84.36     18.34 o
 -13   7   1        9.43       72.70     16.15 o
 -12   7   1       14.17       21.20     24.09 o
 -11   7   1     1546.28     1579.70     46.32 o
 -10   7   1      743.03      777.25     28.19 o
  -9   7   1       14.21       15.01      7.11 o
  -8   7   1     2791.20     2773.97     49.58 o
  -6   7   1     1190.51     1314.00     27.30 o
  -5   7   1     1219.57     1122.64     21.97 o
  -4   7   1      465.47      432.57     22.28 o
  -3   7   1      591.71      525.47     10.39 o
  -2   7   1    15453.00    15408.47    150.78 o
  -1   7   1        6.64        4.44      5.66 o
   0   7   1     7037.17     7110.71     80.08 o
   1   7   1     3808.71     3549.01     42.96 o
   2   7   1       85.25      106.17      9.90 o
   3   7   1     7690.11     7745.57     89.61 o
   4   7   1     4982.25     4862.07     70.27 o
   5   7   1        4.24       98.37      8.17 o
   6   7   1     7211.13     6924.44     99.08 o
   7   7   1     3652.28     3542.68     59.07 o
   8   7   1       60.33       62.84      9.44 o
   9   7   1      973.96      944.78     26.96 o
  10   7   1     1049.35     1009.28     29.29 o
  11   7   1      312.42      276.08     17.07 o
  12   7   1      860.40      904.38     30.03 o
  13   7   1      207.64      173.75     22.72 o
  14   7   1        0.54       -9.38     12.58 o
 -15   8   1      183.08      214.16     23.37 o
 -14   8   1      725.23      720.80     40.52 o
 -13   8   1       19.66       19.06     11.60 o
 -12   8   1      589.06      579.56     28.41 o
 -11   8   1      558.78      591.71     22.91 o
 -10   8   1      106.48       95.79     11.35 o
  -9   8   1      636.00      666.19     22.18 o
  -8   8   1      300.06      347.88     15.80 o
  -7   8   1      297.49      295.91     13.69 o
  -6   8   1     2019.41     2026.03     37.15 o
  -5   8   1      396.90      395.37     27.90 o
  -4   8   1     1646.05     1523.50     23.15 o
  -3   8   1     2437.19     2065.65     27.86 o
  -2   8   1        5.85       -0.03      2.37 o
  -1   8   1      787.87      596.27     17.41 o
   0   8   1     1697.25     1541.63     29.89 o
   1   8   1      105.29      142.53      8.80 o
   2   8   1     2683.80     2398.90     28.72 o
   3   8   1     3610.27     3374.90     43.91 o
   4   8   1      533.28      592.71     16.50 o
   5   8   1     2953.83     2685.13     45.36 o
   6   8   1      964.51      900.24     23.33 o
   7   8   1      410.67      397.67     16.64 o
   8   8   1      752.35      693.06     22.59 o
   9   8   1      786.27      730.86     24.01 o
  10   8   1      986.98      903.93     28.03 o
  11   8   1      973.45      885.37     29.28 o
  12   8   1       35.61       33.98     10.62 o
  13   8   1      286.63      258.67     23.61 o
  14   8   1      240.15      233.81     24.58 o
 -14   9   1       54.12       66.16     16.43 o
 -13   9   1       37.33       36.58     12.86 o
 -12   9   1       99.27       82.66     12.14 o
 -11   9   1      309.93      256.55     16.63 o
 -10   9   1       30.42       22.84      9.77 o
  -9   9   1      273.73      240.79     14.27 o
  -8   9   1      135.37      173.10     11.98 o
  -7   9   1      104.87      121.30      9.87 o
  -6   9   1       16.62       10.43      5.23 o
  -5   9   1      898.06      953.49     18.05 o
  -4   9   1      460.47      444.85     10.99 o
  -3   9   1        0.63       -2.43      3.48 o
  -2   9   1     1776.86     1957.64     25.91 o
  -1   9   1        3.79       -0.64      2.33 o
   0   9   1      975.19     1143.50     15.26 o
   1   9   1      108.91      105.24      6.30 o
   2   9   1     1847.29     1979.77     31.69 o
   3   9   1      349.32      348.46     10.28 o
   4   9   1     2019.43     2077.76     36.66 o
   5   9   1      202.76      255.91     12.52 o
   6   9   1      431.87      433.15     16.50 o
   7   9   1      622.64      568.37     19.81 o
   8   9   1      413.80      373.84     17.47 o
   9   9   1       89.11       97.35     11.27 o
  10   9   1       96.65      110.30     16.96 o
  11   9   1       68.80       58.42     11.32 o
  12   9   1       18.15       22.99      9.90 o
  13   9   1       61.88       46.33     12.38 o
  14   9   1       93.46      139.95     49.56 o
 -14  10   1      142.55      230.25     23.40 o
 -13  10   1       23.98       35.46     12.49 o
 -12  10   1      185.93      196.41     24.43 o
 -11  10   1       85.04      123.31     12.95 o
 -10  10   1      627.71      567.32     21.88 o
  -9  10   1      326.96      319.19     16.04 o
  -8  10   1      403.31      412.19     17.11 o
  -7  10   1      265.03      255.62     13.33 o
  -6  10   1     1211.65     1103.21     30.81 o
  -5  10   1       21.01       13.51      4.58 o
  -4  10   1     2643.43     2550.02     35.41 o
  -3  10   1     1035.83     1023.51     39.13 o
  -2  10   1      452.71      471.47      9.66 o
  -1  10   1     9615.15     9868.35    110.52 o
   0  10   1     2930.56     2973.35     58.98 o
   1  10   1      104.16      134.43      5.63 o
   2  10   1     5940.42     5745.64     68.75 o
   3  10   1      275.34      335.80     12.32 o
   4  10   1      602.38      563.85     16.85 o
   5  10   1     2196.70     2089.35     38.80 o
   6  10   1       65.00      101.12      9.89 o
   7  10   1      607.00      576.34     20.27 o
   8  10   1      951.11      933.96     26.77 o
   9  10   1       83.77       96.14     11.24 o
  10  10   1        1.93       -7.57      7.57 o
  11  10   1     1148.76     1051.16     32.34 o
  12  10   1       20.49       10.58      9.58 o
  13  10   1      276.83      273.13     19.90 o
 -14  11   1      134.51      198.00     22.45 o
 -13  11   1     1191.11     1293.21     46.04 o
 -12  11   1      251.61      274.07     22.65 o
 -11  11   1        7.64       13.35      8.34 o
 -10  11   1      388.43      490.34     20.81 o
  -9  11   1      602.46      616.51     21.77 o
  -8  11   1      400.15      408.99     24.64 o
  -7  11   1       43.67       76.73     12.08 o
  -6  11   1      364.84      363.72     18.75 o
  -5  11   1     2548.54     2447.22     41.81 o
  -4  11   1     2575.87     2505.71     41.57 o
  -3  11   1      415.60      398.10      9.77 o
  -2  11   1     1655.51     1464.83     21.29 o
  -1  11   1      245.67      227.84     18.57 o
   0  11   1     4490.96     4516.96     54.38 o
   1  11   1     2487.35     2284.33     28.72 o
   2  11   1      704.45      657.28     14.11 o
   3  11   1     1716.81     1665.31     31.40 o
   4  11   1     5183.67     5090.64     75.56 o
   5  11   1      277.42      255.37     13.07 o
   6  11   1      815.58      857.15     23.92 o
   7  11   1      298.54      323.44     15.91 o
   8  11   1        2.57        2.90      9.59 o
   9  11   1     1662.58     1544.51     47.93 o
  10  11   1      745.65      703.60     25.76 o
  11  11   1      226.68      193.67     16.13 o
  12  11   1      839.14      841.48     30.53 o
  13  11   1      256.67      221.08     23.65 o
 -13  12   1      267.86      282.71     19.63 o
 -12  12   1       14.40        8.09     14.81 o
 -11  12   1       31.19       17.83     12.96 o
 -10  12   1       17.99       15.65      8.02 o
  -9  12   1      572.34      550.07     24.07 o
  -8  12   1     1674.09     1631.81     36.18 o
  -7  12   1        0.33       -5.28      5.28 o
  -6  12   1      193.24      221.61     34.03 o
  -5  12   1     1828.62     1788.15     28.50 o
  -4  12   1       63.63       47.98      6.64 o
  -3  12   1        3.76        3.86      4.27 o
  -2  12   1        0.78        2.30      2.77 o
  -1  12   1     1791.82     1865.20     36.28 o
   0  12   1        1.21        7.49      3.09 o
   1  12   1      428.33      419.73      9.96 o
   2  12   1      155.76      137.42      7.12 o
   3  12   1      517.33      494.95     15.63 o
   4  12   1        3.50       11.19     14.77 o
   5  12   1       33.96       37.61      7.43 o
   6  12   1     1839.70     1712.95     36.63 o
   7  12   1        0.81       57.59      9.06 o
   8  12   1     1028.39      970.44     27.89 o
   9  12   1      545.57      496.48     21.21 o
  10  12   1        8.06        3.20      8.09 o
  11  12   1       83.45       63.89     11.95 o
  12  12   1        0.09        7.82      9.89 o
  13  12   1       37.58       27.19     11.91 o
 -13  13   1      402.40      428.86     40.25 o
 -12  13   1      182.31      194.81     21.75 o
 -11  13   1      455.32      398.52     37.97 o
 -10  13   1     1351.06     1252.43     67.22 o
  -9  13   1       69.25       93.69     14.60 o
  -8  13   1      524.53      502.86     19.34 o
  -7  13   1       87.01       95.38      9.48 o
  -6  13   1      674.74      674.26     20.28 o
  -5  13   1      379.51      362.26     14.37 o
  -4  13   1        4.11        0.46      3.67 o
  -3  13   1      573.69      552.67     12.18 o
  -2  13   1       98.25       83.34      4.93 o
  -1  13   1      340.67      308.95      9.51 o
   0  13   1       34.25       24.80      3.71 o
   1  13   1     1654.41     1536.73     24.99 o
   2  13   1      117.99      166.51      7.31 o
   3  13   1       21.27       38.38      6.66 o
   4  13   1      628.77      611.23     18.99 o
   5  13   1     1193.68     1167.85     28.09 o
   6  13   1     3052.70     2863.08     51.89 o
   7  13   1        8.20       13.82      7.97 o
   8  13   1      702.33      671.68     24.09 o
   9  13   1      609.94      539.98     22.37 o
  10  13   1      383.18      393.53     30.80 o
  11  13   1      200.16      161.96     15.87 o
  12  13   1      236.06      218.70     18.44 o
 -13  14   1        3.31        3.51     12.97 o
 -12  14   1      412.65      443.28     30.47 o
 -11  14   1      134.97      174.55     20.00 o
 -10  14   1       38.55       40.47     13.02 o
  -9  14   1      899.21     1026.57     38.90 o
  -8  14   1       28.54       35.22      8.06 o
  -7  14   1      344.40      328.08     24.37 o
  -6  14   1     2156.82     1943.85    132.56 o
  -5  14   1      139.98      128.59     14.22 o
  -4  14   1      327.92      321.88     13.12 o
  -3  14   1     1673.20     1568.19     29.74 o
  -2  14   1      178.05      195.75      8.62 o
  -1  14   1     1351.40     1260.91     20.14 o
   0  14   1     1606.88     1563.49     22.88 o
   1  14   1      181.90      184.33      7.47 o
   2  14   1     1659.25     1619.90     27.90 o
   3  14   1     2368.66     2270.55     36.03 o
   4  14   1     2700.85     2604.67     46.43 o
   5  14   1     1062.85     1011.80     26.23 o
   6  14   1      258.28      264.47     14.65 o
   7  14   1      505.54      490.75     27.91 o
   8  14   1     1033.65     1057.10     30.36 o
   9  14   1      121.88      128.21     13.18 o
  10  14   1      492.73      477.42     22.55 o
  11  14   1      227.19      259.68     18.95 o
  12  14   1       42.23       27.19     14.54 o
 -12  15   1       13.22       28.63     15.06 o
 -11  15   1       24.09        9.18     12.08 o
 -10  15   1        8.87        8.48     13.69 o
  -9  15   1       26.48       21.25     11.44 o
  -8  15   1     1109.52     1002.98     37.57 o
  -7  15   1       17.35        8.45      9.71 o
  -6  15   1       60.83       59.40     11.83 o
  -5  15   1      673.67      635.17     26.71 o
  -4  15   1       15.34        9.07      7.93 o
  -3  15   1       50.91       53.33      9.63 o
  -2  15   1      244.55      223.53     23.52 o
  -1  15   1      197.19      212.25     13.04 o
   0  15   1       52.44       80.04      6.24 o
   1  15   1      401.38      378.13     16.31 o
   2  15   1      288.96      268.01     11.21 o
   3  15   1      445.87      407.98     13.91 o
   4  15   1        1.24       -5.12      5.12 o
   5  15   1       13.75       14.28      6.58 o
   6  15   1        6.86       14.98      7.56 o
   7  15   1       15.49       39.23      9.33 o
   8  15   1        0.16       -7.05      7.05 o
   9  15   1       54.41       63.49     11.12 o
  10  15   1        3.85       -0.13      9.07 o
  11  15   1        6.59       -4.70     15.61 o
 -11  16   1       80.60       61.62     15.86 o
 -10  16   1      128.42      101.76     17.22 o
  -9  16   1      471.99      518.31     29.15 o
  -8  16   1        2.61        8.87     10.11 o
  -7  16   1       65.95       80.92     13.55 o
  -6  16   1       87.23       81.23     17.80 o
  -5  16   1       81.55       62.55     12.05 o
  -4  16   1     2107.56     1961.43     50.33 o
  -3  16   1       81.12       71.55     11.34 o
  -2  16   1       17.95       14.33      8.21 o
  -1  16   1      509.28      484.79     18.67 o
   0  16   1     1767.43     1630.49     36.00 o
   1  16   1      105.13       73.53      9.68 o
   2  16   1      567.86      548.24     15.44 o
   3  16   1      187.27      201.96     10.59 o
   4  16   1        3.67       72.00      8.61 o
   5  16   1     2400.36     2290.53     44.72 o
   6  16   1      190.79      168.79     12.84 o
   7  16   1       90.03       79.57     10.73 o
   8  16   1      362.87      329.59     41.57 o
   9  16   1       16.76       17.15     11.71 o
  10  16   1       56.19       73.18     15.79 o
  11  16   1       12.08       10.49     13.01 o
 -11  17   1       77.58       78.96     17.54 o
 -10  17   1      481.35      542.05     31.80 o
  -9  17   1       28.72       36.71     13.32 o
  -8  17   1     1013.56      995.59     39.03 o
  -7  17   1      475.04      504.50     36.41 o
  -6  17   1     1243.34     1172.87     39.96 o
  -5  17   1     1003.73      913.13     64.34 o
  -4  17   1      757.97      736.63     29.31 o
  -3  17   1        2.12        8.40      8.37 o
  -2  17   1     1155.61      999.08     27.55 o
  -1  17   1       10.72       13.70      6.85 o
   0  17   1      903.24      799.38     25.19 o
   1  17   1      745.74      768.15     25.40 o
   2  17   1        6.13       12.19      6.97 o
   3  17   1     3862.76     3470.06    123.37 o
   4  17   1     2736.06     2337.44    106.39 o
   5  17   1       25.00       74.77     14.40 o
   6  17   1      921.10      837.80     54.76 o
   7  17   1     1022.70      866.27     56.95 o
   8  17   1      126.73      151.13     29.57 o
   9  17   1      235.81      237.10     35.59 o
  10  17   1       68.78       40.52     24.09 o
 -10  18   1        2.89        6.43     12.50 o
  -9  18   1      146.12      158.59     21.63 o
  -8  18   1      135.70      145.02     18.28 o
  -7  18   1      244.90      256.88     21.43 o
  -6  18   1       26.36       60.34     13.07 o
  -5  18   1       62.82       88.45     31.76 o
  -4  18   1       37.75       36.11     11.03 o
  -3  18   1       76.45       59.04     15.88 o
  -2  18   1        0.14       -4.76      5.54 o
  -1  18   1       37.45       14.34     11.90 o
   0  18   1       37.13       26.41      7.44 o
   1  18   1      198.08      158.44     12.39 o
   2  18   1      203.14      221.71     20.81 o
   3  18   1       81.25      115.39     27.11 o
   4  18   1       47.79       53.17     13.81 o
   5  18   1       20.44       25.67     12.23 o
   6  18   1      113.81      128.68     28.47 o
   7  18   1      108.74      113.35     29.02 o
   8  18   1      303.98      279.27     38.33 o
   9  18   1        3.72        9.86     20.81 o
  -9  19   1      378.58      392.61     45.45 o
  -8  19   1        1.75        3.29     18.07 o
  -7  19   1      313.50      252.98     35.59 o
  -6  19   1       88.10      127.59     27.38 o
  -5  19   1      271.71      332.38     37.24 o
  -4  19   1      198.57      200.41     30.66 o
  -3  19   1       42.58       54.52     14.81 o
  -2  19   1       10.68       -9.43      9.43 o
  -1  19   1        7.01       11.28     11.44 o
   0  19   1       22.15       30.25     16.97 o
   1  19   1       80.75       57.80     15.20 o
   2  19   1      251.17      259.13     22.98 o
   3  19   1     1019.04      987.68     39.96 o
   4  19   1       13.30        0.84     15.88 o
   5  19   1        8.49        3.83     16.15 o
   6  19   1       33.36        3.74      9.37 o
   7  19   1      242.53      216.84     22.21 o
   8  19   1        2.94        1.10     20.26 o
   9  19   1      676.21      703.64     56.95 o
  -8  20   1       23.11       35.59     23.00 o
  -7  20   1      212.81      233.82     36.14 o
  -6  20   1       79.67       85.97     26.83 o
  -5  20   1       49.39       36.69     21.36 o
  -4  20   1      188.37      193.88     21.49 o
  -3  20   1     1034.16      882.97     38.91 o
  -2  20   1       35.52       12.51     12.19 o
  -1  20   1      811.35      720.73     35.04 o
   0  20   1      381.72      431.34     28.62 o
   1  20   1      107.62       97.39     35.05 o
   2  20   1      434.55      422.35     34.22 o
   3  20   1      122.74      115.29     17.80 o
   4  20   1      205.81      233.81     22.69 o
   5  20   1      843.75      809.64     38.60 o
   6  20   1      646.24      495.32    130.05 o
   7  20   1      278.72      299.67     25.77 o
   8  20   1      197.19      203.15     37.24 o
  -7  21   1       11.51       21.90     21.90 o
  -6  21   1       17.93        2.19     18.07 o
  -5  21   1      147.12      162.97     21.28 o
  -4  21   1        3.32       -1.37     11.62 o
  -3  21   1       49.77       67.30     21.36 o
  -2  21   1      108.09      122.88     28.20 o
  -1  21   1      128.08      140.02     21.36 o
   0  21   1        0.08       19.90     13.25 o
   1  21   1      139.29      136.36     19.94 o
   2  21   1        2.19       -5.82     11.77 o
   3  21   1       26.20        2.98     19.99 o
   4  21   1       20.83       36.77     18.07 o
   5  21   1       19.90       45.81     15.98 o
   6  21   1        6.87       16.10     21.08 o
  -6  22   1       66.72       77.88     26.01 o
  -5  22   1       13.54       23.21     15.09 o
  -4  22   1      333.61      305.63     27.28 o
  -3  22   1      199.78      233.99     24.74 o
  -2  22   1        2.86       10.76     22.18 o
  -1  22   1      612.52      565.54     33.66 o
   0  22   1      334.24      355.89     28.58 o
   1  22   1        7.10       17.04     13.10 o
   2  22   1      369.85      349.90     28.19 o
   3  22   1       30.98       19.83     15.09 o
   4  22   1        5.59        1.99     16.70 o
   5  22   1       74.25       44.20     24.09 o
  -4  23   1        4.27      -10.85     37.24 o
  -3  23   1       49.90       62.27     30.12 o
  -2  23   1      242.70      237.14     25.73 o
  -1  23   1      278.50      336.79     28.65 o
   0  23   1       86.17       85.98     33.95 o
   1  23   1      229.85      224.45     33.95 o
   2  23   1       44.01       51.00     17.22 o
   3  23   1      122.74      118.96     27.38 o
 -16   0   2       56.56       69.54     24.09 o
 -15   0   2        5.15        9.86     16.43 o
 -14   0   2       57.08       84.33     22.45 o
 -13   0   2      274.66      239.84     29.02 o
 -12   0   2      196.74      226.15     26.83 o
 -11   0   2       56.07       73.92     17.52 o
 -10   0   2      260.52      200.41     23.00 o
  -9   0   2     1650.24     1401.25     54.21 o
  -8   0   2      982.37      932.53     40.52 o
  -7   0   2      253.97      311.57     21.90 o
  -6   0   2     1897.89     1716.11     53.12 o
  -5   0   2     7161.94     7206.14    166.46 o
  -4   0   2    36632.33    36716.78    550.59 o
  -3   0   2     2974.66     3193.49     54.98 o
  -2   0   2    53177.13    53894.63    886.80 o
  -1   0   2     4049.07     4038.97     66.02 o
   0   0   2    15639.79    15792.37    240.26 o
   1   0   2    10205.80    10031.35    156.04 o
   2   0   2      289.59      209.11      7.23 o
   3   0   2      758.21      834.51     31.76 o
   4   0   2       11.75        6.08      3.17 o
   5   0   2     1760.58     1623.57     54.21 o
   6   0   2      321.12      451.75     29.02 o
   7   0   2     4004.42     4222.93    117.18 o
   8   0   2     1948.27     1863.41     68.45 o
   9   0   2      531.31      484.06     36.14 o
  10   0   2     1605.31     1715.56     70.09 o
  11   0   2      300.79      364.69     34.50 o
  12   0   2        5.51       41.07     19.17 o
  13   0   2      443.02      501.03     43.26 o
  14   0   2        8.68       39.97     22.45 o
 -16   1   2      181.81      184.97     22.83 o
 -15   1   2      126.22      139.25     22.72 o
 -14   1   2     1658.42     1657.39     60.23 o
 -13   1   2       32.69       48.17     12.76 o
 -12   1   2      225.26      238.81     19.99 o
 -11   1   2      127.37      115.29     13.94 o
 -10   1   2        4.91       80.96     11.98 o
  -9   1   2      123.25      225.09     15.68 o
  -8   1   2      687.46      637.48     23.22 o
  -7   1   2      180.09      172.52     11.80 o
  -6   1   2      204.91      201.64     11.98 o
  -5   1   2     5651.60     5346.40     90.21 o
  -4   1   2       51.25       57.03      4.31 o
  -3   1   2    24123.14    25212.16    322.70 o
  -2   1   2       76.70       57.33      3.80 o
  -1   1   2      379.54      364.18      7.69 o
   0   1   2       87.67       90.52      5.16 o
   1   1   2      197.89      177.88      6.77 o
   2   1   2     2460.51     2564.84     29.41 o
   3   1   2       43.89       26.77      6.21 o
   4   1   2     1704.09     1942.78     35.40 o
   5   1   2        3.59        5.07      4.32 o
   6   1   2        4.81       18.24      5.51 o
   7   1   2      340.22      349.33     23.00 o
   8   1   2     6089.91     6032.64    162.08 o
   9   1   2      190.48      186.58     17.61 o
  10   1   2      420.73      399.19     24.01 o
  11   1   2      160.63      187.42     19.14 o
  12   1   2      117.18      186.40     20.51 o
  13   1   2       27.20       45.91     15.33 o
  14   1   2       40.51       31.62     15.51 o
 -16   2   2        0.10        1.32     13.15 o
 -15   2   2     1006.23     1086.21     43.75 o
 -14   2   2      156.10      200.50     20.69 o
 -13   2   2      404.60      402.91     41.34 o
 -12   2   2      308.47      312.48     21.49 o
 -11   2   2     1221.53     1097.98     36.59 o
 -10   2   2       97.00      157.71     14.52 o
  -9   2   2       18.72        5.64     18.89 o
  -8   2   2        6.27       12.87      6.97 o
  -7   2   2       51.11       64.62      8.52 o
  -6   2   2      320.41      268.71     13.15 o
  -5   2   2      440.70      464.37     12.73 o
  -4   2   2      949.40      872.28     17.03 o
  -3   2   2      308.16      325.00      7.94 o
  -2   2   2    37109.07    38188.49    403.98 o
  -1   2   2     3499.32     3566.37     37.43 o
   0   2   2     3977.68     4093.07     44.95 o
   1   2   2      119.24      106.76      5.99 o
   2   2   2       24.94       13.44      2.87 o
   3   2   2       18.55       31.37      4.66 o
   4   2   2       37.03       52.19      5.45 o
   5   2   2      942.55      928.52     16.91 o
   6   2   2        6.62        6.08      6.57 o
   7   2   2        0.87       11.59      7.51 o
   8   2   2        2.91       36.25     11.03 o
   9   2   2     2630.29     2785.26     65.44 o
  10   2   2       71.77      106.09     23.27 o
  11   2   2       31.06       24.48     22.45 o
  12   2   2       28.13       13.77     19.71 o
  13   2   2      301.82      349.81     52.29 o
  14   2   2       24.87       20.41     14.58 o
 -16   3   2      297.71      272.60     32.03 o
 -15   3   2      223.79      243.86     60.78 o
 -14   3   2       87.86       86.75     16.25 o
 -13   3   2      865.77      813.81     67.90 o
 -12   3   2       35.76       33.13     11.23 o
 -11   3   2      988.92      900.28     54.76 o
 -10   3   2     2540.19     2464.46     89.53 o
  -9   3   2      637.58      635.88     24.74 o
  -8   3   2     3440.80     3223.13     65.02 o
  -7   3   2     3246.54     3149.03     61.71 o
  -6   3   2      501.78      403.66     15.98 o
  -5   3   2     3004.13     2907.06     38.52 o
  -4   3   2     1324.12     1364.71     20.56 o
  -3   3   2     1302.49     1227.08     16.31 o
  -2   3   2     3742.68     4108.85     43.07 o
  -1   3   2       85.24       85.39      3.38 o
   0   3   2     2558.90     2451.08     24.61 o
   1   3   2      979.13      895.84     16.81 o
   2   3   2     2631.89     2543.59     38.44 o
   3   3   2      475.86      325.28     15.50 o
   4   3   2      686.64      887.20     15.72 o
   5   3   2        5.08       32.24      3.97 o
   6   3   2     2711.99     2954.61     49.17 o
   7   3   2        2.63       27.50      7.01 o
   8   3   2     2785.55     2736.41     49.75 o
   9   3   2     3472.68     3546.84     61.76 o
  10   3   2       23.35       56.66     20.81 o
  11   3   2      542.42      538.83     28.83 o
  12   3   2      745.50      809.99     40.25 o
  13   3   2       96.69      133.42     19.55 o
  14   3   2      363.00      446.43     31.90 o
 -16   4   2        0.80       -2.57     16.70 o
 -15   4   2      188.49      193.01     21.68 o
 -14   4   2      164.32      192.01     20.12 o
 -13   4   2        8.80        9.70     10.37 o
 -12   4   2      453.89      454.04     24.92 o
 -11   4   2       38.14       58.10     12.59 o
 -10   4   2       93.62      107.25     13.15 o
  -9   4   2       40.51       42.94      9.48 o
  -8   4   2      147.16      170.90     14.24 o
  -7   4   2      930.67      899.63     22.20 o
  -6   4   2     1238.51     1203.27     24.99 o
  -5   4   2       45.65       84.43      5.41 o
  -4   4   2      184.05      170.80      8.86 o
  -3   4   2       15.37        7.94      2.90 o
  -2   4   2     1009.78      953.67     12.88 o
  -1   4   2     3650.04     3785.65     39.90 o
   0   4   2     2844.87     2967.83     29.37 o
   1   4   2        0.61        2.35      2.09 o
   2   4   2     8861.32     8871.14     89.73 o
   3   4   2      202.29      190.53      7.79 o
   4   4   2      331.44      262.11     13.25 o
   5   4   2      410.64      428.13     14.71 o
   6   4   2      140.25      256.15     17.97 o
   7   4   2      218.77      209.98     12.52 o
   8   4   2        4.23        4.28      6.75 o
   9   4   2      633.91      600.06     29.92 o
  10   4   2      106.33       62.75     14.78 o
  11   4   2       89.95      118.58     16.45 o
  12   4   2      156.80      153.70     19.35 o
  13   4   2        7.23       -1.04     12.97 o
  14   4   2       53.90       56.58     34.77 o
 -15   5   2      185.53      219.86     22.45 o
 -14   5   2      526.52      539.09     29.57 o
 -13   5   2      266.11      270.49     21.67 o
 -12   5   2       20.49       21.48     10.64 o
 -11   5   2      367.39      335.69     25.46 o
 -10   5   2       81.86       69.31     12.32 o
  -9   5   2       30.51       46.36      9.48 o
  -8   5   2      869.22      780.90     21.90 o
  -7   5   2       47.65       42.94      6.43 o
  -6   5   2       11.58       25.76      5.30 o
  -5   5   2     2951.96     2705.79     36.61 o
  -4   5   2     1103.84     1041.46     16.96 o
  -3   5   2     1272.28     1285.11     18.51 o
  -2   5   2      789.13      760.67     12.20 o
  -1   5   2     2138.88     2177.14     41.82 o
   0   5   2     2026.69     1967.01     20.84 o
   1   5   2     1033.21      946.19     14.64 o
   2   5   2     1151.40     1226.83     16.86 o
   3   5   2     1585.99     1628.53     77.96 o
   4   5   2     1431.75     1369.97     26.95 o
   5   5   2        0.85        7.24      5.26 o
   6   5   2      503.03      457.58     16.42 o
   7   5   2       18.79       47.58      8.76 o
   8   5   2      103.33      106.96     10.61 o
   9   5   2        1.77       51.21      9.74 o
  10   5   2       18.58       35.28      9.10 o
  11   5   2       28.43       31.59     12.37 o
  12   5   2      664.84      716.75     63.25 o
  13   5   2       41.33       13.96     13.55 o
  14   5   2       31.00       55.97     21.08 o
 -15   6   2       90.21      110.23     18.75 o
 -14   6   2        4.62       18.34     12.00 o
 -13   6   2      225.21      189.54     26.01 o
 -12   6   2     2067.46     1878.49     62.70 o
 -11   6   2      423.01      433.06     23.19 o
 -10   6   2     1044.27     1058.43     34.19 o
  -9   6   2     1278.60     1209.71     38.62 o
  -8   6   2      670.49      606.92     19.42 o
  -7   6   2     1225.98     1049.68     26.34 o
  -6   6   2      757.01      642.87     17.39 o
  -5   6   2        5.24        9.48      4.08 o
  -4   6   2     2941.10     2668.66     34.85 o
  -3   6   2     4819.31     4738.96     55.88 o
  -2   6   2       34.65        2.21      9.58 o
   0   6   2     2011.09     1934.00     24.67 o
   1   6   2       47.03       24.20      5.13 o
   2   6   2     6902.78     6660.79     69.36 o
   3   6   2      109.86      104.21      6.83 o
   4   6   2     1924.34     1739.44     32.19 o
   5   6   2     1219.83     1169.85     26.01 o
   6   6   2      829.25      774.17     26.95 o
   7   6   2     1379.30     1416.11     50.22 o
   8   6   2      244.90      302.68     15.85 o
   9   6   2       36.44       22.81      9.51 o
  10   6   2      748.53      751.96     25.33 o
  11   6   2       56.88      110.97     12.71 o
  12   6   2       21.14       14.51     12.39 o
  13   6   2      666.81      802.70     38.52 o
  14   6   2        1.02       -9.05     13.15 o
 -15   7   2       62.40       48.09     15.86 o
 -14   7   2      101.82      101.75     22.45 o
 -13   7   2      157.74      114.34     16.29 o
 -12   7   2      119.38      132.97     31.21 o
 -11   7   2      932.91      912.27     33.41 o
 -10   7   2      343.41      312.22     16.19 o
  -9   7   2      116.48      114.08     10.63 o
  -8   7   2      267.30      287.07     14.68 o
  -7   7   2      142.47      172.26     10.47 o
  -6   7   2      105.78      100.92      7.63 o
  -5   7   2      922.33      816.52     15.79 o
  -4   7   2      132.80      253.14     12.17 o
  -3   7   2      552.37      498.22     10.43 o
  -2   7   2      364.15      340.51     14.49 o
  -1   7   2        2.81        5.26      5.48 o
   0   7   2     1306.64     1528.79     24.57 o
   1   7   2      920.99      850.58     13.85 o
   2   7   2      472.43      528.30     10.49 o
   3   7   2     3419.55     3407.35     44.77 o
   4   7   2        1.48        7.53     11.46 o
   5   7   2      455.33      442.06     15.95 o
   6   7   2      481.17      478.41     17.65 o
   7   7   2      271.57      302.36     16.63 o
   8   7   2      203.79      179.61     20.52 o
   9   7   2        5.11       17.98      7.98 o
  10   7   2       79.73       73.06     11.17 o
  11   7   2       66.04      107.70     16.48 o
  12   7   2      174.06      170.10     15.75 o
  13   7   2       47.71       50.02     15.86 o
  14   7   2       49.64       35.25     27.11 o
 -15   8   2      174.96      154.95     23.82 o
 -14   8   2        0.12      -10.21     10.21 o
 -13   8   2      113.36      106.80     16.14 o
 -12   8   2        2.62        3.45      9.20 o
 -11   8   2      117.99      121.51     12.45 o
 -10   8   2      371.90      366.13     18.12 o
  -9   8   2      611.55      625.59     21.30 o
  -8   8   2      381.56      375.35     15.92 o
  -7   8   2      547.98      500.75     16.85 o
  -6   8   2       95.66      100.61      8.03 o
  -5   8   2       34.96       53.64      4.73 o
  -4   8   2      290.23      264.28      7.56 o
  -3   8   2     1964.44     1845.27     41.38 o
  -2   8   2      738.74      800.81     23.58 o
  -1   8   2     8050.48     8503.54    140.86 o
   0   8   2      183.75      180.99     18.62 o
   1   8   2        6.78        7.67      2.50 o
   2   8   2     1590.17     1550.69     21.08 o
   3   8   2      396.83      474.09     12.49 o
   4   8   2      823.34      781.16     20.17 o
   5   8   2     1613.87     1608.77     32.79 o
   6   8   2      374.86      373.36     16.08 o
   7   8   2      347.61      412.28     17.66 o
   8   8   2     1428.46     1354.03     35.39 o
   9   8   2      114.83      154.79     13.44 o
  10   8   2        6.34        3.83      7.95 o
  11   8   2       81.18       80.25     12.26 o
  12   8   2      342.50      376.47     20.92 o
  13   8   2      141.67      159.98     21.25 o
 -15   9   2        7.51       12.42     15.61 o
 -14   9   2      266.21      279.25     40.52 o
 -13   9   2     1077.60     1083.44     41.07 o
 -12   9   2       11.37        1.64      9.43 o
 -11   9   2      761.61      762.91     25.75 o
 -10   9   2      886.21      874.35     26.43 o
  -9   9   2       20.68       20.12      7.21 o
  -8   9   2      912.75      856.53     29.01 o
  -7   9   2     1918.50     1777.76     35.40 o
  -6   9   2      128.59      141.34      7.66 o
  -5   9   2     3150.31     2897.17     39.12 o
  -4   9   2     4764.22     4666.36     56.48 o
  -3   9   2     3659.71     3541.84     68.63 o
  -2   9   2      711.85      599.23     35.59 o
  -1   9   2        0.11        7.84      5.38 o
   1   9   2     1296.58     1110.97     18.94 o
   2   9   2      113.99      125.37      5.61 o
   3   9   2     2873.61     2975.31     47.94 o
   4   9   2      410.36      350.94     22.99 o
   5   9   2       20.34       39.95     13.68 o
   6   9   2     1364.59     1328.78     30.69 o
   7   9   2       44.00       60.33      9.67 o
   8   9   2      108.58      116.68     11.58 o
   9   9   2     1910.91     1969.38     43.29 o
  10   9   2      250.77      262.59     26.65 o
  11   9   2      530.18      533.53     23.60 o
  12   9   2      959.71      987.12     32.92 o
  13   9   2        0.02       15.46     10.98 o
 -14  10   2       11.05       -1.37     11.23 o
 -13  10   2       34.59       33.65     12.76 o
 -12  10   2       17.60       25.62     15.51 o
 -11  10   2      253.33      236.45     15.78 o
 -10  10   2      732.92      730.34     24.36 o
  -9  10   2       54.85       81.16      9.98 o
  -8  10   2      583.05      580.70     19.70 o
  -7  10   2      103.79      101.00      9.22 o
  -6  10   2     1089.60     1001.40     19.31 o
  -5  10   2        3.03        8.50      3.50 o
  -4  10   2     2307.01     2109.55     28.71 o
  -3  10   2       46.38       70.72      9.34 o
  -2  10   2       98.50      143.02     11.38 o
  -1  10   2     1083.36      940.92     26.47 o
   0  10   2        9.08        3.01      5.03 o
   1  10   2      275.31      275.39      7.33 o
   2  10   2     2897.07     2781.87     33.91 o
   3  10   2      471.69      497.60     14.86 o
   4  10   2     1092.51     1127.23     37.87 o
   5  10   2      542.19      535.56     18.36 o
   6  10   2       24.43       36.08      8.28 o
   7  10   2      299.18      256.06     16.96 o
   8  10   2      998.28     1006.78     28.53 o
   9  10   2      646.69      583.90     22.93 o
  10  10   2      621.15      608.03     33.74 o
  11  10   2      296.38      312.86     30.89 o
  12  10   2       36.05       46.12     12.02 o
  13  10   2      361.94      337.50     25.77 o
 -14  11   2      372.93      315.41     37.78 o
 -13  11   2       88.40       85.32     15.43 o
 -12  11   2       35.70       15.60     10.52 o
 -11  11   2      519.62      525.03     21.88 o
 -10  11   2       33.02       51.25     11.15 o
  -9  11   2      339.25      324.03     16.33 o
  -8  11   2      302.46      294.39     15.18 o
  -7  11   2      787.29      792.32     22.05 o
  -6  11   2      258.15      286.49     10.48 o
  -5  11   2      118.95      119.88      8.77 o
  -4  11   2      449.51      441.60     20.50 o
  -3  11   2      381.13      448.01     29.30 o
  -2  11   2     1982.25     1960.45     45.01 o
  -1  11   2      587.73      562.91     31.21 o
   0  11   2       41.16       28.77      7.48 o
   1  11   2      425.64      414.15      9.16 o
   2  11   2      255.42      257.68      8.44 o
   3  11   2     1437.94     1457.32     25.42 o
   4  11   2      173.14      152.26     10.46 o
   5  11   2     3417.74     3412.61     57.48 o
   6  11   2       45.66       65.52      9.38 o
   7  11   2       80.55      118.89     11.19 o
   8  11   2      355.44      314.27     17.11 o
   9  11   2      398.63      471.80     21.12 o
  10  11   2       74.56       92.55     12.72 o
  11  11   2      355.97      354.73     21.40 o
  12  11   2      116.18      117.86     14.95 o
 -14  12   2      636.49      590.29     48.73 o
 -13  12   2       74.24       60.50     22.45 o
 -12  12   2      821.04      866.41     39.06 o
 -11  12   2      380.83      365.61     40.96 o
 -10  12   2        7.75        5.79      7.04 o
  -9  12   2     2396.88     2248.64    155.07 o
  -8  12   2      183.96      142.63     18.52 o
  -7  12   2     1205.32     1164.96     32.08 o
  -6  12   2     3261.37     3228.02     53.30 o
  -5  12   2      498.96      545.70     12.22 o
  -4  12   2     2197.57     2130.24     67.90 o
  -3  12   2     2202.25     2109.01     49.23 o
  -2  12   2      243.09      298.74     31.76 o
  -1  12   2     1608.58     1494.66     63.79 o
   0  12   2     1551.94     1482.78     37.29 o
   1  12   2      790.09      700.77     13.56 o
   2  12   2      698.14      749.69     34.07 o
   3  12   2      335.11      307.78     15.25 o
   4  12   2      494.97      488.54     14.91 o
   5  12   2        8.19       38.33     14.24 o
   6  12   2       19.38       27.38      7.83 o
   7  12   2      212.19      240.20     14.80 o
   8  12   2      336.24      367.69     23.30 o
   9  12   2        1.55        1.80      8.29 o
  10  12   2     1180.16     1270.83     36.18 o
  11  12   2      329.94      367.63     21.48 o
  12  12   2       43.13       48.52     12.79 o
 -13  13   2       73.98       60.32     17.02 o
 -12  13   2       23.28       41.81     14.86 o
 -11  13   2      227.32      221.62     22.03 o
 -10  13   2        0.98        8.54      9.87 o
  -9  13   2      394.91      387.37     24.25 o
  -8  13   2      147.61      113.28     13.31 o
  -7  13   2       83.20       69.31      8.13 o
  -6  13   2      154.54      131.82     24.43 o
  -5  13   2     1683.36     1660.05     45.06 o
  -4  13   2        5.19       -1.51     12.59 o
  -3  13   2      421.93      434.83     36.41 o
  -2  13   2      588.29      501.56     21.67 o
  -1  13   2      319.71      270.22     16.14 o
   0  13   2      570.33      556.85     23.00 o
   1  13   2     1847.59     1762.99     34.45 o
   2  13   2      196.76      206.97      8.23 o
   3  13   2     1196.05     1203.01     43.23 o
   4  13   2     1080.14     1055.55     22.47 o
   5  13   2      161.91      159.66     11.87 o
   6  13   2      309.34      312.49     18.67 o
   7  13   2      515.83      567.58     42.52 o
   8  13   2      191.82      203.97     15.16 o
   9  13   2      217.21      227.18     16.39 o
  10  13   2        1.50       13.27      9.35 o
  11  13   2        2.63       -3.21      9.92 o
  12  13   2       80.78       84.01     18.12 o
 -13  14   2       65.05       56.57     17.15 o
 -12  14   2       64.35       83.78     17.36 o
 -11  14   2       29.63       31.14     13.49 o
 -10  14   2      217.80      219.08     20.87 o
  -9  14   2      116.14       98.77     15.59 o
  -8  14   2      726.75      790.08     33.06 o
  -7  14   2       75.93       99.17     13.79 o
  -6  14   2      226.50      289.06     24.91 o
  -5  14   2      526.78      511.85     25.74 o
  -4  14   2      675.21      654.52     26.51 o
  -3  14   2      407.58      342.97     19.60 o
  -2  14   2      459.53      467.73     21.57 o
  -1  14   2     1922.51     1746.79     43.96 o
   0  14   2      373.93      319.56     15.86 o
   1  14   2        4.64        4.36      6.73 o
   2  14   2     1331.38     1345.71     31.16 o
   3  14   2     1280.68     1292.16     25.00 o
   4  14   2     3233.74     3068.56     46.18 o
   5  14   2      509.43      494.60     16.02 o
   6  14   2      373.14      370.34     17.27 o
   7  14   2        3.31        5.91      7.38 o
   8  14   2       50.22       94.62     18.56 o
   9  14   2       15.54        9.61     10.25 o
  10  14   2      133.25      128.77     14.83 o
  11  14   2        1.09       10.97     10.77 o
 -12  15   2       98.54      117.15     38.06 o
 -11  15   2     1139.60     1129.80     44.96 o
 -10  15   2      973.42      895.06     38.51 o
  -9  15   2        0.46        7.02     14.51 o
  -8  15   2     1707.31     1702.95     51.38 o
  -7  15   2      841.04      792.74     32.48 o
  -6  15   2       15.39       17.89      9.47 o
  -5  15   2      912.85      916.00     32.82 o
  -4  15   2       73.61       80.78     29.30 o
  -3  15   2      682.96      653.80     26.51 o
  -2  15   2     2207.53     2062.73     76.66 o
  -1  15   2      250.33      256.30     16.97 o
   0  15   2      864.98      835.06     24.69 o
   1  15   2      400.33      400.61     27.31 o
   2  15   2      440.15      459.08     52.29 o
   3  15   2      194.07      194.33     10.24 o
   4  15   2       28.80       32.65      6.66 o
   5  15   2     1053.16     1044.09     23.84 o
   6  15   2     1141.35     1217.19     31.46 o
   7  15   2      195.19      215.92     15.09 o
   8  15   2       89.03       81.00     13.95 o
   9  15   2      389.12      455.62     27.10 o
  10  15   2      199.24      255.03     19.07 o
  11  15   2      260.98      274.89     20.55 o
 -12  16   2      425.76      445.80     31.80 o
 -11  16   2       16.57       10.02     13.01 o
 -10  16   2      260.97      267.92     57.50 o
  -9  16   2      226.51      225.24     21.42 o
  -8  16   2      117.33      126.09     32.03 o
  -7  16   2      198.14      208.44     20.53 o
  -6  16   2      798.20      780.94     32.19 o
  -5  16   2      393.89      339.73     21.67 o
  -4  16   2        8.25       19.48      9.20 o
  -3  16   2      582.65      542.59     24.79 o
  -2  16   2      247.78      218.37     16.05 o
  -1  16   2       24.03       28.36      7.68 o
   0  16   2      487.68      412.31     21.95 o
   1  16   2     1127.51     1089.32     29.01 o
   2  16   2     1961.11     1848.86     62.28 o
   3  16   2        2.21       -4.68      6.45 o
   4  16   2      169.79      159.73     15.71 o
   5  16   2      169.44      195.13     14.37 o
   6  16   2       69.68       79.90     15.22 o
   7  16   2      515.05      543.83     29.00 o
   8  16   2       38.12       18.79     12.86 o
   9  16   2      117.07      111.73     18.24 o
  10  16   2      129.54      110.20     20.03 o
 -11  17   2      250.93      257.75     24.60 o
 -10  17   2      436.71      496.77     30.72 o
  -9  17   2        0.04       -9.66      9.66 o
  -8  17   2      181.94      179.09     19.32 o
  -7  17   2       18.98       20.37     21.36 o
  -6  17   2        0.28       18.49      9.98 o
  -5  17   2       14.28       16.97      9.87 o
  -4  17   2       89.92       96.90     13.29 o
  -3  17   2       52.40       58.09     11.43 o
  -2  17   2       59.98       63.44     10.84 o
  -1  17   2       64.91       43.02      8.64 o
   0  17   2        5.08        8.38      7.01 o
   1  17   2      320.63      312.81     16.56 o
   2  17   2       75.77       70.97     10.38 o
   3  17   2      205.21      184.29     17.20 o
   4  17   2        7.74        6.42      8.04 o
   5  17   2      537.83      500.76     21.63 o
   6  17   2      266.69      279.99     17.38 o
   7  17   2       18.23        5.03     11.30 o
   8  17   2       24.46       55.68     15.13 o
   9  17   2      207.25      254.62     37.24 o
 -10  18   2      416.98      402.55     45.72 o
  -9  18   2      365.78      379.07     32.58 o
  -8  18   2       48.26       71.55     15.52 o
  -7  18   2      746.03      706.40     33.12 o
  -6  18   2      329.81      357.96     23.67 o
  -5  18   2      177.42      176.81     17.61 o
  -4  18   2      880.16      813.12     53.94 o
  -3  18   2      298.88      324.17     33.40 o
  -2  18   2      410.87      409.82     19.29 o
  -1  18   2     2245.41     2010.04     44.02 o
   0  18   2       77.72       63.85     10.29 o
   1  18   2      986.24      966.70     28.82 o
   2  18   2     1115.33     1145.85     34.28 o
   3  18   2        3.61        6.11      6.60 o
   4  18   2      779.32      780.58     52.98 o
   5  18   2     1631.27     1609.53    114.44 o
   6  18   2       94.06      131.97     29.57 o
   7  18   2      537.25      527.32     48.73 o
   8  18   2      393.85      552.51     49.28 o
   9  18   2       10.09       29.02     24.09 o
  -9  19   2       18.38       24.72     14.13 o
  -8  19   2       87.25       72.55     16.18 o
  -7  19   2       17.88       29.02     18.89 o
  -6  19   2      183.56      219.40     20.39 o
  -5  19   2      378.75      353.93     23.28 o
  -4  19   2      156.60      120.72     16.15 o
  -3  19   2      179.39      171.73     16.21 o
  -2  19   2      675.13      652.66     41.96 o
  -1  19   2      167.07      143.79     13.07 o
   0  19   2      276.35      251.05     37.63 o
   1  19   2      419.49      361.81     28.30 o
   2  19   2      165.16      204.05     30.66 o
   3  19   2      531.09      375.19    123.75 o
   4  19   2       21.12        9.54     19.17 o
   5  19   2        6.81        8.40     11.65 o
   6  19   2      149.26      165.92     32.85 o
   7  19   2       23.26       37.24     24.64 o
   8  19   2       78.65      118.82     31.21 o
  -8  20   2      123.58       94.73     27.93 o
  -7  20   2       98.32       92.54     26.83 o
  -6  20   2      240.66      250.24     34.50 o
  -5  20   2       67.60       69.54     23.00 o
  -4  20   2        0.33       -2.19     14.78 o
  -3  20   2        0.46       20.36     12.16 o
  -2  20   2       18.39       11.46     11.58 o
  -1  20   2        1.70       -7.71      9.71 o
   0  20   2       55.85       55.25     14.65 o
   1  20   2        3.88        9.96     11.58 o
   2  20   2        0.62       -2.23     11.05 o
   3  20   2      110.49      135.26     19.44 o
   4  20   2        8.73       18.87     13.54 o
   5  20   2        2.48       20.43     13.55 o
   6  20   2       30.92       35.59     25.19 o
   7  20   2       13.54       44.90     25.74 o
  -7  21   2      258.23      219.03     36.14 o
  -6  21   2      219.16      289.67     38.88 o
  -5  21   2      202.71      282.55     36.69 o
  -4  21   2        1.88       11.45     12.16 o
  -3  21   2      366.50      401.76     29.02 o
  -2  21   2      864.02      826.50     39.08 o
  -1  21   2        9.37       11.31     12.87 o
   0  21   2      467.48      561.94     35.59 o
   1  21   2       67.17       57.26     17.52 o
   2  21   2      208.51      214.01     52.84 o
   3  21   2       84.14      116.87     18.78 o
   4  21   2        5.96       18.93     11.69 o
   5  21   2       57.25       57.50     26.28 o
   6  21   2     1257.01     1268.19     76.66 o
  -5  22   2        2.83       -1.04     12.58 o
  -4  22   2      298.61      274.63     25.94 o
  -3  22   2      245.05      232.52     24.57 o
  -2  22   2        9.61       34.40     14.58 o
  -1  22   2      473.34      526.43     33.45 o
   0  22   2       89.93       95.37     18.48 o
   1  22   2        0.39        1.40     12.08 o
   2  22   2        3.57        5.95     13.01 o
   3  22   2        6.67       15.70     17.80 o
   4  22   2      208.65      226.70     38.33 o
  -3  23   2       32.99       28.41     15.86 o
  -2  23   2       67.44       91.37     19.31 o
  -1  23   2       85.34       81.58     25.74 o
   0  23   2       36.21       44.52     19.71 o
   1  23   2       23.95       23.16     30.94 o
 -16   1   3        8.34       -4.24     12.37 o
 -15   1   3      158.90      148.21     19.36 o
 -14   1   3      969.02      957.10     79.40 o
 -13   1   3       29.51       17.24     10.64 o
 -12   1   3      738.46      788.02     31.94 o
 -11   1   3      901.23      900.53     32.70 o
 -10   1   3      306.29      316.24     32.03 o
  -9   1   3      575.07      612.17     24.64 o
  -8   1   3     1907.65     1928.96     45.11 o
  -7   1   3      809.62      893.18     26.32 o
  -6   1   3     4582.08     4603.21     81.89 o
  -5   1   3     2297.66     2361.28     76.39 o
  -4   1   3        8.13       64.46      5.51 o
  -3   1   3     2309.03     2027.68     32.03 o
  -2   1   3    15472.09    15927.32    172.69 o
  -1   1   3        1.87       -2.42      2.42 o
   0   1   3     2142.75     1957.07     31.18 o
   1   1   3      274.37      315.98     10.63 o
   2   1   3     1362.95     1275.97     23.11 o
   3   1   3     1665.39     1642.44     28.75 o
   4   1   3      749.16      753.75     17.92 o
   5   1   3     5535.12     5125.91     63.25 o
   6   1   3      893.19      831.78     21.16 o
   7   1   3      317.24      288.19     19.74 o
   8   1   3     1925.74     1772.29     49.17 o
   9   1   3      350.42      374.16     37.78 o
  10   1   3      338.55      296.52     22.46 o
  11   1   3      777.94      741.73     34.65 o
  12   1   3      365.54      339.32     28.75 o
  13   1   3       48.13       31.64     15.47 o
  14   1   3      351.42      333.17     32.85 o
 -16   2   3       18.11        6.86     19.17 o
 -15   2   3      701.65      730.14     60.23 o
 -14   2   3       18.84        6.35     10.60 o
 -13   2   3      477.67      540.35     28.23 o
 -12   2   3      257.16      265.08     19.92 o
 -11   2   3       73.79       78.44     12.54 o
 -10   2   3      676.76      723.61     29.57 o
  -9   2   3      600.51      591.51     23.61 o
  -8   2   3     1976.67     2123.65     48.18 o
  -7   2   3     5868.84     5844.48    102.60 o
  -6   2   3      140.34      159.48     10.60 o
  -5   2   3     7639.85     7836.69    128.15 o
  -4   2   3     1054.21     1357.51     24.18 o
  -3   2   3      117.54      399.67     10.96 o
  -2   2   3     2642.97     2597.67     38.21 o
  -1   2   3    11644.92    11563.89    146.57 o
   0   2   3      139.41      136.48      8.71 o
   1   2   3     6264.24     5936.17     80.08 o
   2   2   3     7706.87     7701.11    103.05 o
   3   2   3     2954.12     3251.28     62.15 o
   4   2   3     4005.20     3698.56     56.18 o
   5   2   3     1978.24     1903.85     34.95 o
   6   2   3       94.13       90.66      8.29 o
   7   2   3      203.73      190.87     13.61 o
   8   2   3      452.71      439.19     24.78 o
   9   2   3      101.20       96.06     14.70 o
  10   2   3      458.87      508.41     28.47 o
  11   2   3        0.80       10.35     17.52 o
  12   2   3      140.63      104.68     18.78 o
  13   2   3       16.52        3.82     13.74 o
  14   2   3       22.32        6.33     15.68 o
 -16   3   3      425.79      428.65     30.78 o
 -15   3   3       67.04       54.16     19.71 o
 -14   3   3       92.47      127.60     17.80 o
 -13   3   3       56.98       45.01     12.58 o
 -12   3   3        5.61       -7.17      8.32 o
 -11   3   3        1.62        0.64      7.87 o
 -10   3   3      774.09      783.78     28.83 o
  -9   3   3       90.46      109.54     12.32 o
  -8   3   3      215.35      233.46     14.87 o
  -7   3   3       96.97      116.70     10.37 o
  -6   3   3        5.59       20.67      5.60 o
  -5   3   3      290.10      379.82     14.58 o
  -4   3   3      318.43      433.67     11.75 o
  -3   3   3      184.67      197.67     12.78 o
  -2   3   3     1410.06     1489.67     24.20 o
  -1   3   3     3777.44     3792.85     52.59 o
   0   3   3        3.46        0.39      2.96 o
   1   3   3     2493.59     2419.59     92.06 o
   2   3   3     4995.99     5155.23     72.38 o
   3   3   3      683.04      769.66     18.28 o
   4   3   3      479.05      473.22     14.64 o
   5   3   3       86.20      112.11     12.55 o
   6   3   3      299.44      284.12      9.77 o
   7   3   3      963.32      858.08     23.61 o
   8   3   3      964.56      864.32     24.81 o
   9   3   3      109.73      114.93     15.86 o
  10   3   3      254.71      259.54     21.87 o
  11   3   3      190.07      188.91     20.48 o
  12   3   3        7.00       -2.23     17.80 o
  13   3   3       15.17       25.30     15.26 o
 -16   4   3      101.82       88.60     18.57 o
 -15   4   3      103.44      105.37     17.93 o
 -14   4   3        0.88       -7.92      9.87 o
 -13   4   3     1052.62     1023.04     56.67 o
 -12   4   3      121.52      104.06     14.52 o
 -11   4   3      378.65      395.36     21.98 o
  -9   4   3       89.18      103.26     11.98 o
  -8   4   3      269.64      236.25     14.81 o
  -7   4   3     2948.01     2848.21     57.42 o
  -6   4   3       28.61       39.03      6.45 o
  -5   4   3      538.19      489.74     13.09 o
  -4   4   3     2165.89     2846.12     42.20 o
  -3   4   3     1412.68     1782.04     24.92 o
  -2   4   3     2314.13     2109.43     31.59 o
  -1   4   3     8047.97     8445.26    109.61 o
   0   4   3        0.97       10.86      3.87 o
   1   4   3     9656.25     9819.85    126.93 o
   2   4   3     4611.33     4644.84     66.56 o
   3   4   3      223.01      271.36     11.64 o
   4   4   3      880.91      798.42     19.94 o
   5   4   3      597.02      601.56     18.26 o
   6   4   3      101.88      114.23      9.99 o
   7   4   3      365.47      316.09     15.31 o
   8   4   3        5.76        4.92      6.71 o
   9   4   3      327.13      288.54     15.86 o
  10   4   3      414.34      378.29     25.13 o
  11   4   3        4.24       16.13     12.47 o
  12   4   3       71.48       63.60     21.63 o
  13   4   3       96.86      102.93     29.30 o
 -15   5   3      185.04      180.91     38.88 o
 -14   5   3      698.95      687.80     33.24 o
 -13   5   3      230.69      256.81     26.83 o
 -12   5   3     1871.66     1738.67     83.23 o
 -11   5   3     3922.79     3684.77     79.30 o
 -10   5   3      360.91      356.00     19.92 o
  -9   5   3     1810.59     1840.51     50.10 o
  -8   5   3     2796.97     2913.53     60.61 o
  -7   5   3      381.61      375.97     21.63 o
  -6   5   3     1798.52     1683.00     31.83 o
  -5   5   3     1099.92     1002.98     17.99 o
  -4   5   3     2875.83     3112.35     40.02 o
  -3   5   3     2487.36     2359.11     31.03 o
  -2   5   3     7056.39     7201.07     93.31 o
  -1   5   3      389.25      524.26     10.11 o
   0   5   3      905.54      884.70     37.18 o
   1   5   3      216.41      285.22      7.55 o
   2   5   3       24.18        5.37      3.48 o
   3   5   3     1739.78     1461.24     28.30 o
   4   5   3      194.79      212.02     17.27 o
   5   5   3      889.45      840.92     22.02 o
   6   5   3     1533.10     1443.40     31.73 o
   7   5   3      153.21      170.72     14.43 o
   8   5   3      142.60      126.94     11.59 o
   9   5   3       34.68       41.62     16.97 o
  10   5   3        0.49       27.68      8.76 o
  11   5   3      706.41      711.93     34.46 o
  12   5   3      176.69      161.46     20.91 o
  13   5   3      586.14      631.98     90.62 o
 -15   6   3        4.48       15.32     12.54 o
 -14   6   3        2.24       -5.78      9.66 o
 -13   6   3      177.14      162.64     17.59 o
 -12   6   3      346.84      363.38     22.69 o
 -11   6   3      189.70      210.89     17.20 o
 -10   6   3      116.70      136.79     14.10 o
  -9   6   3      229.87      250.65     16.21 o
  -8   6   3      237.49      254.11     32.31 o
  -7   6   3       58.90       73.42     10.33 o
  -6   6   3      104.14      145.22      9.01 o
  -5   6   3     1563.50     1577.09     24.55 o
  -4   6   3       40.58      178.76      9.56 o
  -3   6   3       43.41       61.79      3.85 o
  -2   6   3      686.00      697.31     12.83 o
  -1   6   3      218.70      233.85      9.48 o
   0   6   3      216.15      234.59      6.87 o
   1   6   3     1215.52     1230.69     18.88 o
   2   6   3      207.37      289.05     16.40 o
   3   6   3     1910.96     1987.35     35.67 o
   4   6   3      798.75      796.81     20.92 o
   5   6   3      101.93      122.47     10.08 o
   6   6   3      117.06      130.13     11.15 o
   7   6   3       40.50       38.09      8.94 o
   8   6   3       38.68       78.55     12.19 o
   9   6   3        2.98        4.62      7.68 o
  10   6   3       76.01       79.16     11.49 o
  11   6   3       43.03       32.50     10.10 o
  12   6   3       48.22       40.74     23.00 o
  13   6   3       52.83       33.59     16.43 o
 -15   7   3       46.28       19.02     12.86 o
 -14   7   3      124.11      115.16     17.31 o
 -13   7   3        0.71       -2.74      9.29 o
 -12   7   3      717.87      786.79     31.96 o
 -11   7   3      757.08      830.46     58.32 o
 -10   7   3       10.30       19.55     11.77 o
  -9   7   3        1.48       27.67      7.87 o
  -8   7   3      961.45     1054.50     26.32 o
  -7   7   3        2.28       11.32      5.16 o
  -6   7   3     1899.22     1899.88     29.37 o
  -5   7   3      143.39      493.92     29.57 o
  -4   7   3     2103.96     2136.04     29.26 o
  -3   7   3     2064.86     2150.04     34.31 o
  -2   7   3       81.10       61.33     11.50 o
  -1   7   3      617.43      541.25     12.04 o
   0   7   3      621.08      575.68     10.98 o
   1   7   3       41.33       34.50     10.95 o
   2   7   3     5240.05     5258.15     79.26 o
   3   7   3     1926.16     1802.47     28.89 o
   4   7   3       38.71       46.43      5.07 o
   5   7   3      811.71      801.52     25.72 o
   6   7   3     2533.37     2456.46     46.20 o
   7   7   3      271.85      270.35     15.25 o
   8   7   3      746.61      709.04     23.76 o
   9   7   3      837.80      770.69     25.70 o
  10   7   3       10.69       16.57      9.01 o
  11   7   3      695.06      675.01     26.21 o
  12   7   3       68.44       57.99     17.02 o
  13   7   3       26.99       16.24     19.44 o
 -15   8   3        5.60       18.07     13.16 o
 -14   8   3       16.99       20.83     11.69 o
 -13   8   3      814.46      771.13     33.68 o
 -12   8   3      439.01      461.21     25.18 o
 -11   8   3      150.25      130.73     14.60 o
 -10   8   3     1218.76     1153.22     35.63 o
  -9   8   3       93.08       95.13      9.82 o
  -8   8   3       49.79       50.47     11.90 o
  -7   8   3     1236.38     1353.34     29.27 o
  -6   8   3        1.97       57.50      7.20 o
  -5   8   3      935.58      875.61     16.35 o
  -4   8   3     5176.51     5037.19     60.56 o
  -3   8   3     2452.46     2813.47     57.88 o
  -2   8   3      853.84      704.07     26.28 o
  -1   8   3     2750.94     2865.82     56.72 o
   0   8   3       31.79       37.00      3.18 o
   1   8   3      984.32      963.20     30.51 o
   2   8   3      432.32      320.66      9.28 o
   3   8   3       84.52       77.66     11.77 o
   4   8   3     3180.64     3146.52     43.71 o
   5   8   3     1439.29     1367.50     24.40 o
   6   8   3      152.55      129.95     14.50 o
   7   8   3      230.19      239.74     14.54 o
   8   8   3      432.32      393.68     22.06 o
   9   8   3       81.70       87.24     12.86 o
  10   8   3      394.23      451.67     24.37 o
  11   8   3        0.26       23.43     10.17 o
  12   8   3     1032.53     1076.59     35.00 o
  13   8   3      292.77      283.84     26.91 o
 -15   9   3      240.77      251.34     36.69 o
 -14   9   3       10.35        0.45     10.60 o
 -13   9   3        0.04       -5.10      9.48 o
 -12   9   3       41.25       39.56     11.30 o
 -11   9   3       89.09       90.91     13.42 o
 -10   9   3      243.38      265.91     23.28 o
  -9   9   3        6.24       14.16      6.17 o
  -8   9   3      380.60      393.92     15.98 o
  -7   9   3      329.80      349.77     14.27 o
  -6   9   3       72.23       87.58      7.42 o
  -5   9   3      154.85      182.01      7.25 o
  -4   9   3     2049.33     2126.21     52.84 o
  -3   9   3        3.68       -5.79      9.86 o
  -2   9   3      489.38      541.34     20.13 o
  -1   9   3      112.87      103.88      9.87 o
   0   9   3     1187.59     1225.20     31.12 o
   1   9   3       70.17       87.52      5.00 o
   2   9   3        1.26        8.22      3.42 o
   3   9   3        0.04        6.64      4.25 o
   4   9   3      145.16      158.54      8.59 o
   5   9   3      663.34      671.09     16.58 o
   6   9   3      128.01      144.09     14.99 o
   7   9   3       26.38       42.93      9.26 o
   8   9   3        2.12       -6.93      6.93 o
   9   9   3      102.52       97.68     12.51 o
  10   9   3        0.30       -1.02      8.66 o
  11   9   3       58.57       37.49     11.48 o
  12   9   3       71.59       93.42     14.63 o
 -14  10   3        1.89        9.31     16.43 o
 -13  10   3        2.38       -5.50     13.96 o
 -12  10   3      495.94      447.23     24.60 o
 -11  10   3      136.03      138.33     15.28 o
 -10  10   3     1152.71     1116.04     30.24 o
  -9  10   3      244.15      274.27     23.60 o
  -8  10   3      169.68      152.43     10.78 o
  -7  10   3     1728.81     1887.62     36.60 o
  -6  10   3      958.28      894.74     18.49 o
  -5  10   3     1363.71     1506.92     28.21 o
  -4  10   3     1378.91     1472.12     39.26 o
  -3  10   3      634.70      668.13     24.00 o
  -2  10   3     2455.89     2328.59     51.11 o
  -1  10   3      843.19      900.73     37.78 o
   0  10   3       51.24       62.04      9.58 o
   1  10   3      260.30      233.64      7.68 o
   2  10   3     1071.60     1070.39     28.90 o
   3  10   3      477.63      524.88     22.30 o
   4  10   3      115.49      130.24      8.59 o
   5  10   3      769.76      764.42     20.15 o
   6  10   3       79.23      113.72     11.34 o
   7  10   3      898.10      826.51     25.81 o
   8  10   3      359.49      321.03     17.81 o
   9  10   3      221.91      208.03     15.88 o
  10  10   3      246.73      224.17     16.92 o
  11  10   3       56.37       43.89     11.92 o
  12  10   3      238.19      282.15     20.30 o
 -14  11   3      397.97      399.73     42.16 o
 -13  11   3      183.53      183.44     30.12 o
 -12  11   3        3.03        1.54     13.14 o
 -11  11   3        8.06       24.90     11.03 o
 -10  11   3       16.38       15.27      7.43 o
  -9  11   3      491.35      423.23     41.57 o
  -8  11   3       91.29      116.93      9.57 o
  -7  11   3       10.00        9.17      5.14 o
  -6  11   3     3474.22     3441.01     55.06 o
  -5  11   3     1648.51     1784.71     46.60 o
  -4  11   3       53.16       56.90     10.68 o
  -3  11   3      814.68      718.10     25.73 o
  -1  11   3      194.18      193.84     19.71 o
   0  11   3     3231.39     3123.13     63.50 o
   1  11   3       31.07       56.70      4.09 o
   2  11   3       15.92       13.13      3.83 o
   3  11   3     3089.13     2964.78     42.78 o
   4  11   3      421.52      447.30     33.99 o
   5  11   3      410.53      412.84     13.89 o
   6  11   3      244.86      256.26     14.74 o
   7  11   3      414.80      381.59     18.31 o
   8  11   3      257.07      310.22     20.46 o
   9  11   3      703.46      723.70     35.93 o
  10  11   3      144.57      141.28     16.13 o
  11  11   3      509.52      469.86     23.77 o
  12  11   3      149.73      138.96     16.60 o
 -14  12   3       22.20       16.43     19.71 o
 -13  12   3      204.64      176.87     30.12 o
 -12  12   3       25.74       16.38     12.08 o
 -11  12   3       68.91      106.02     23.00 o
 -10  12   3       74.39       81.29     14.86 o
  -9  12   3      520.01      513.44     27.75 o
  -8  12   3       90.03       88.99     13.71 o
  -7  12   3       47.61       34.18     10.76 o
  -6  12   3      423.36      444.29     33.95 o
  -5  12   3       61.53      105.14     15.33 o
  -4  12   3       12.51       90.30     12.16 o
  -3  12   3       20.72       44.15     16.70 o
  -2  12   3       68.21       85.32     10.82 o
  -1  12   3        5.25        6.11      5.92 o
   0  12   3        9.56       22.72      8.13 o
   1  12   3      768.16      754.82     21.02 o
   2  12   3     1209.85     1186.60     22.39 o
   3  12   3      106.92      123.03     15.02 o
   4  12   3        7.76        9.21      5.36 o
   5  12   3       37.26       29.26      7.27 o
   6  12   3      424.17      444.41     18.73 o
   7  12   3       31.72       14.76      8.17 o
   8  12   3        0.78        1.85      8.12 o
   9  12   3       38.80       21.98     10.69 o
  10  12   3        8.11        2.84      9.35 o
  11  12   3       32.12       26.39     11.67 o
 -13  13   3       75.40       86.52     25.19 o
 -12  13   3      173.93      175.27     30.66 o
 -11  13   3     1198.99     1199.05     45.35 o
 -10  13   3        0.68        1.18      9.98 o
  -9  13   3      401.64      426.08     25.80 o
  -8  13   3     2138.40     2101.18     57.55 o
  -7  13   3      539.74      604.56     27.97 o
  -6  13   3       43.61       54.55     11.44 o
  -5  13   3     3084.18     2935.75     69.54 o
  -4  13   3      110.44       88.47     12.23 o
  -3  13   3      788.84      760.96     28.02 o
  -2  13   3     1167.14     1142.25     50.38 o
  -1  13   3        2.08       -6.38      6.38 o
   0  13   3      240.91      289.64     28.20 o
   1  13   3     2578.66     2483.28     50.08 o
   2  13   3        5.25       10.11      4.71 o
   3  13   3      364.54      343.01     12.52 o
   4  13   3        1.30        1.26      5.26 o
   5  13   3      416.01      413.07     21.26 o
   6  13   3       42.60       42.88      9.22 o
   7  13   3        4.41        8.97      8.03 o
   8  13   3      777.33      665.65     24.99 o
   9  13   3      422.43      434.07     21.77 o
  10  13   3      144.77      144.71     16.00 o
  11  13   3      400.96      401.97     23.66 o
 -13  14   3      451.96      446.99     58.59 o
 -12  14   3      278.99      295.38     26.30 o
 -11  14   3       51.36       49.58     14.60 o
 -10  14   3      332.17      329.18     24.95 o
  -9  14   3       64.98       68.54     13.79 o
  -8  14   3      655.36      690.55     31.64 o
  -7  14   3      819.92      818.05     33.13 o
  -6  14   3      519.06      542.81     26.42 o
  -5  14   3      946.83      917.11     33.36 o
  -4  14   3     1610.27     1814.67     69.54 o
  -3  14   3      405.18      516.02     23.53 o
  -2  14   3      201.16      214.95     16.04 o
  -1  14   3      690.33      716.19     26.71 o
   0  14   3      721.06      560.80     77.76 o
   1  14   3      706.34      758.46     31.86 o
   2  14   3      103.68      126.58     29.30 o
   3  14   3      208.87      201.72     14.15 o
   4  14   3     1428.28     1410.80     27.30 o
   5  14   3      511.62      470.36     15.83 o
   6  14   3        8.83       16.76      8.57 o
   7  14   3       87.91      105.77     12.22 o
   8  14   3      131.35      126.12     13.75 o
   9  14   3      399.11      480.90     47.85 o
  10  14   3      424.23      480.21     24.50 o
 -12  15   3       75.46       54.94     16.60 o
 -11  15   3       26.72       19.72     12.86 o
 -10  15   3        0.35        7.86     11.44 o
  -9  15   3      427.68      424.45     26.90 o
  -8  15   3      831.83      806.61     34.91 o
  -7  15   3       12.96       -7.79      8.71 o
  -6  15   3        5.07        5.57      8.71 o
  -5  15   3      187.09      227.57     18.09 o
  -4  15   3       26.18       17.05      8.88 o
  -3  15   3       36.52       51.68     10.68 o
  -2  15   3       77.75      109.68     12.93 o
  -1  15   3      371.96      313.85     18.70 o
   0  15   3        0.43       -2.18      5.04 o
   1  15   3      540.15      528.25     20.03 o
   2  15   3       73.23       79.98      9.85 o
   3  15   3       85.78       60.93     10.75 o
   4  15   3      166.47      177.72     13.47 o
   5  15   3       97.82       90.91     23.00 o
   6  15   3       20.82       19.35     21.90 o
   7  15   3        0.08       18.70     11.93 o
   8  15   3       35.01       42.21     14.78 o
   9  15   3      113.00      124.46     35.32 o
  10  15   3       49.30       46.46     24.91 o
 -11  16   3      132.28      131.37     20.13 o
 -10  16   3      410.03      365.63     26.95 o
  -9  16   3      415.93      431.76     28.47 o
  -8  16   3        0.30       19.04     11.03 o
  -7  16   3      128.90      157.66     17.36 o
  -6  16   3       69.18       71.02     13.25 o
  -5  16   3      271.01      284.99     20.50 o
  -4  16   3     2150.06     2197.09     60.78 o
  -3  16   3       59.11       74.47     18.62 o
  -2  16   3     1955.65     1897.78     72.28 o
  -1  16   3     2415.88     2481.58     58.97 o
   0  16   3     1017.98      914.33     68.43 o
   1  16   3      524.86      521.87     20.70 o
   2  16   3     1404.06     1378.42     34.24 o
   3  16   3       29.31       28.40      8.72 o
   4  16   3      565.67      567.12     31.19 o
   5  16   3      478.80      456.83     26.81 o
   6  16   3        0.33       17.66     11.93 o
   7  16   3      281.80      308.74     24.86 o
   8  16   3      452.50      461.00     30.17 o
   9  16   3       73.88      124.33     20.58 o
 -11  17   3      118.43      103.87     39.43 o
 -10  17   3        4.58       19.86     13.15 o
  -9  17   3      614.63      588.82     32.63 o
  -8  17   3      772.55      804.88     48.46 o
  -7  17   3        0.01       12.14     10.37 o
  -6  17   3     1070.52     1037.23     56.95 o
  -5  17   3      369.29      403.30     24.31 o
  -4  17   3       12.28       46.83     11.77 o
  -3  17   3      656.37      640.54     30.66 o
  -2  17   3       75.59      150.92     15.11 o
  -1  17   3      651.22      606.46     22.94 o
   0  17   3     1386.89     1338.62     34.48 o
   1  17   3        0.78        8.88      7.18 o
   2  17   3      637.06      646.12     23.65 o
   3  17   3     1349.02     1347.82     39.83 o
   4  17   3       41.89       29.29      9.34 o
   5  17   3      102.04      129.32     17.61 o
   6  17   3      606.51      597.91     31.80 o
   7  17   3      242.75      222.95     22.23 o
   8  17   3      435.92      448.96     30.72 o
   9  17   3      635.59      717.56     37.68 o
 -10  18   3        4.58       -1.91     11.98 o
  -9  18   3       37.96       51.64     15.26 o
  -8  18   3       10.97       29.55     18.62 o
  -7  18   3        0.94        6.25     14.78 o
  -6  18   3       22.84       12.05     10.45 o
  -5  18   3       54.89       35.70     11.98 o
  -4  18   3        3.83       21.17     10.26 o
  -3  18   3      413.58      392.97     33.13 o
  -2  18   3      112.38      117.90     14.65 o
  -1  18   3       64.45       79.91     10.92 o
   0  18   3      118.85      142.50     13.03 o
   1  18   3        2.18        9.88      6.89 o
   2  18   3      107.90       97.54     12.03 o
   3  18   3       14.62       25.78      9.09 o
   4  18   3       10.86       26.42     12.10 o
   5  18   3       17.63       12.77     12.32 o
   6  18   3      182.51      169.72     20.52 o
   7  18   3       23.60       17.55     13.79 o
   8  18   3        5.92      -14.24     19.71 o
  -9  19   3      650.93      754.49     39.15 o
  -8  19   3     1752.40     1744.94     56.83 o
  -7  19   3      161.71      167.26     19.86 o
  -6  19   3       26.53       41.39     13.49 o
  -5  19   3      629.20      637.91     30.95 o
  -4  19   3      372.85      342.78     35.59 o
  -3  19   3      495.58      505.48     26.35 o
  -2  19   3      326.56      367.33     19.52 o
  -1  19   3      152.19      185.13     14.69 o
   0  19   3      250.77      255.05     16.83 o
   1  19   3      597.84      593.43     29.46 o
   2  19   3       50.05       50.68     10.56 o
   3  19   3      202.84      187.88     15.44 o
   4  19   3      167.56      171.89     21.63 o
   5  19   3      135.70      163.73     32.85 o
   6  19   3      282.01      328.55     42.16 o
   7  19   3       15.05       -1.10     21.36 o
  -8  20   3        0.94       10.78     13.35 o
  -7  20   3     1062.12     1095.42     45.72 o
  -6  20   3       90.98      110.21     16.98 o
  -5  20   3      598.80      517.39     29.00 o
  -4  20   3      946.84      935.94     36.82 o
  -3  20   3       43.05       51.92     12.62 o
  -2  20   3      451.53      411.22     23.36 o
  -1  20   3      907.30      892.32     43.68 o
   0  20   3      198.01      188.62     15.10 o
   1  20   3      370.42      305.35     64.07 o
   2  20   3      447.17      460.01     29.45 o
   3  20   3      118.13      185.08     33.95 o
   4  20   3      528.98      653.26     54.21 o
   5  20   3      410.87      430.40     47.64 o
   6  20   3       87.35      144.56     34.50 o
  -7  21   3       30.22       44.90     24.64 o
  -6  21   3      104.52      106.78     27.38 o
  -5  21   3       32.10       37.78     20.81 o
  -4  21   3      136.13      136.89     27.38 o
  -3  21   3      163.47      187.68     21.85 o
  -2  21   3      232.25      182.72     21.49 o
  -1  21   3        0.16        3.29     11.34 o
   0  21   3        3.84        5.72     11.93 o
   1  21   3       15.85       11.54     12.05 o
   2  21   3       20.25       25.11     13.47 o
   3  21   3       33.60       47.09     26.28 o
   4  21   3      168.77      193.84     36.69 o
  -5  22   3       60.56       67.90     24.09 o
  -4  22   3      302.51      332.65     28.26 o
  -3  22   3       73.08      103.53     18.96 o
  -2  22   3      284.52      280.83     26.51 o
  -1  22   3      299.80      291.08     27.65 o
   0  22   3       81.24       94.48     18.80 o
   1  22   3      141.83      124.76     22.45 o
   2  22   3      625.86      594.67     53.12 o
 -16   0   4      417.33      468.73     45.45 o
 -15   0   4      255.16      254.08     33.40 o
 -14   0   4      161.08      142.92     26.28 o
 -13   0   4       39.10       41.07     17.52 o
 -12   0   4       27.97       21.36     13.69 o
 -11   0   4       26.00       45.45     15.88 o
 -10   0   4      595.72      653.26     37.78 o
  -9   0   4      319.41      383.85     27.38 o
  -8   0   4     1429.72     1406.73     53.12 o
  -7   0   4      344.57      419.99     26.28 o
  -6   0   4    10862.90    11317.91    259.55 o
  -5   0   4     2378.94     2150.34     64.07 o
  -4   0   4        3.01        0.00      7.67 o
  -3   0   4     2013.70     2022.76     59.14 o
  -2   0   4     5898.27     5562.85    133.61 o
  -1   0   4     3846.16     3842.91     97.47 o
   0   0   4     1830.35     1911.05     57.50 o
   1   0   4     3488.86     3424.01     90.90 o
   3   0   4     5177.08     5596.89     95.35 o
   4   0   4     3245.76     3386.07     61.92 o
   5   0   4     1639.65     1526.10     58.59 o
   6   0   4     1668.84     1483.39     60.23 o
   7   0   4     5654.03     5658.13    155.51 o
   8   0   4       17.10       15.33     16.43 o
   9   0   4     1690.06     1659.71     71.73 o
  10   0   4       86.23       56.95     20.81 o
  11   0   4        0.92        9.31     18.62 o
  12   0   4      565.86      512.53     47.09 o
  13   0   4      246.84      209.18     36.69 o
 -16   1   4      245.11      249.45     24.97 o
 -15   1   4       79.51       93.96     30.39 o
 -14   1   4      265.07      281.20     79.13 o
 -13   1   4       35.37       23.09     14.51 o
 -12   1   4        9.30        1.93      8.65 o
 -11   1   4      205.31      202.11     17.04 o
 -10   1   4       54.96       66.57     11.03 o
  -9   1   4      505.29      490.83     21.85 o
  -8   1   4       67.76       61.82      9.68 o
  -7   1   4       72.92       63.23      8.71 o
  -6   1   4     1025.49      997.75     27.87 o
  -5   1   4    10890.35    11008.04    177.13 o
  -4   1   4     1699.25     1604.07     35.60 o
  -3   1   4        6.50        2.46      4.65 o
  -2   1   4       57.25       55.85      9.31 o
  -1   1   4     1026.80      991.89     25.52 o
   0   1   4       27.25       28.51      6.16 o
   1   1   4       13.45       91.99      9.09 o
   2   1   4     3423.59     3443.44     52.07 o
   3   1   4      354.56      365.09     24.36 o
   4   1   4        0.72        9.36      6.21 o
   5   1   4      632.82      617.61     17.21 o
   6   1   4     1620.98     1570.79     31.85 o
   7   1   4      146.06      149.30     16.84 o
   8   1   4      349.36      359.79     23.61 o
   9   1   4       17.70        9.25     11.50 o
  10   1   4      121.53      134.15     18.75 o
  11   1   4      270.87      280.77     24.57 o
  12   1   4      162.41      182.30     22.83 o
  13   1   4       19.18       12.85     17.20 o
 -16   2   4      136.84      163.97     38.33 o
 -15   2   4       72.51       75.91     16.70 o
 -14   2   4      232.55      231.48     21.47 o
 -13   2   4       56.75       56.51     13.15 o
 -12   2   4       40.25       30.52     13.69 o
 -11   2   4      149.61      160.27     15.68 o
 -10   2   4      208.65      204.17     16.25 o
  -9   2   4       40.67       45.05     12.32 o
  -8   2   4      814.04      820.68     27.07 o
  -7   2   4       22.27       25.18      7.67 o
  -6   2   4     1309.72     1337.36     33.45 o
  -5   2   4     7322.07     7379.98    123.47 o
  -4   2   4     6013.39     6312.77    106.45 o
  -3   2   4      142.75      139.88      9.66 o
  -2   2   4      541.21      528.12     17.37 o
  -1   2   4     3014.65     2964.52     55.90 o
   0   2   4      822.21      856.34     17.79 o
   1   2   4     1611.54     1598.37     36.55 o
   2   2   4      372.60      420.22     13.28 o
   3   2   4        4.87       10.10      5.14 o
   4   2   4     1013.77      970.10     22.29 o
   5   2   4       23.95       30.11      6.88 o
   6   2   4      413.30      403.92     15.44 o
   7   2   4       20.94       31.37      7.66 o
   8   2   4      160.76      135.38     16.65 o
   9   2   4      141.94      150.19     18.39 o
  10   2   4        0.74      -10.84     10.84 o
  11   2   4        1.04       14.57     12.76 o
  12   2   4       15.18       12.64     14.31 o
  13   2   4      276.61      232.07     26.30 o
 -15   3   4      503.07      511.88     45.18 o
 -14   3   4      111.75      155.35     26.01 o
 -13   3   4      347.70      362.97     24.39 o
 -12   3   4     1607.88     1550.05     48.46 o
 -11   3   4      668.07      735.65     29.78 o
 -10   3   4      188.98      201.76     15.82 o
  -9   3   4     2864.74     2762.79     67.35 o
  -8   3   4      778.57      825.59     27.03 o
  -7   3   4        1.01        0.89      5.37 o
  -6   3   4      421.78      380.75     16.29 o
  -5   3   4      111.32      150.23     11.50 o
  -4   3   4      629.98      579.16     18.78 o
  -3   3   4     5274.41     5076.04     70.42 o
  -1   3   4     1302.61     1342.63     27.50 o
   0   3   4     2172.00     2034.38     32.93 o
   2   3   4      826.69      752.78     19.39 o
   3   3   4      271.89      242.08     11.44 o
   4   3   4     2610.05     2770.45     46.56 o
   5   3   4     1663.52     1584.72     32.20 o
   6   3   4     1537.53     1449.17     31.74 o
   7   3   4     1515.37     1438.38     35.39 o
   8   3   4     2133.43     2085.17     42.54 o
   9   3   4      393.26      353.44     38.60 o
  10   3   4      502.26      477.27     28.80 o
  11   3   4      627.34      681.45     35.23 o
  12   3   4       54.23       60.28     35.32 o
  13   3   4      645.54      701.92     39.65 o
 -15   4   4       22.93       33.12     13.92 o
 -14   4   4      131.98      137.65     28.47 o
 -13   4   4      102.08      113.62     16.37 o
 -12   4   4       21.40       49.65     11.80 o
 -11   4   4       81.59      127.22     31.76 o
 -10   4   4        7.73       13.57      8.26 o
  -9   4   4      176.18      192.72     14.81 o
  -8   4   4      591.54      582.42     22.45 o
  -7   4   4       27.62       12.91      6.57 o
  -6   4   4       32.37       45.30      7.49 o
  -5   4   4       41.44       45.94      7.19 o
  -4   4   4     1785.80     1695.64     29.86 o
  -3   4   4      114.15      112.23      6.72 o
  -2   4   4     3215.15     3204.70     47.15 o
  -1   4   4      226.08      302.99     10.46 o
   0   4   4      453.42      532.32     11.68 o
   1   4   4     2619.31     2533.67     50.95 o
   2   4   4      616.07      643.08     17.42 o
   3   4   4     1450.97     1452.12     29.26 o
   4   4   4      587.58      519.66     17.18 o
   5   4   4      161.42      180.59     19.72 o
   6   4   4      517.83      508.45     18.53 o
   7   4   4       44.71       38.97      8.37 o
   8   4   4      449.23      429.56     18.34 o
   9   4   4       91.09      104.01     16.26 o
  10   4   4        6.29       -4.20     11.54 o
  11   4   4       29.84       20.90     16.15 o
  12   4   4      101.73       51.49     19.17 o
 -15   5   4       34.98       19.87     13.10 o
 -14   5   4       26.30       13.85     14.78 o
 -13   5   4       10.86       -2.67      8.88 o
 -12   5   4        9.81       14.03     16.70 o
 -11   5   4       20.25       23.37      9.43 o
 -10   5   4       23.34       13.13      8.26 o
  -9   5   4      872.40      868.09     39.15 o
  -8   5   4      407.29      399.70     18.68 o
  -7   5   4      102.72       81.41      9.60 o
  -6   5   4      224.20      168.59     11.43 o
  -5   5   4       11.39        9.80      5.06 o
  -4   5   4      883.87      890.67     18.62 o
  -3   5   4      182.44      186.80     14.95 o
  -2   5   4       10.15       59.69     11.50 o
  -1   5   4     2253.34     2317.14     55.94 o
   0   5   4     2055.30     2066.91     40.96 o
   1   5   4      429.97      501.21     21.90 o
   2   5   4     1101.10     1099.07     24.15 o
   3   5   4        4.68        6.04      5.99 o
   4   5   4        0.24       17.53     13.68 o
   5   5   4      727.65      696.43     21.29 o
   6   5   4      753.18      713.49     22.15 o
   7   5   4        0.22       -0.57      7.01 o
   8   5   4     1067.72     1071.78     29.07 o
   9   5   4        8.21        6.18      7.96 o
  10   5   4        3.14       22.80     12.93 o
  11   5   4      121.53      127.80     19.74 o
  12   5   4       30.06       26.94     16.04 o
 -15   6   4        2.22        1.02     11.98 o
 -14   6   4      355.80      370.46     43.26 o
 -13   6   4      873.09      891.05     43.81 o
 -12   6   4        0.83       -3.86      8.10 o
 -11   6   4      739.10      718.23     45.18 o
 -10   6   4     1682.22     1719.87     45.90 o
  -9   6   4       82.83       92.30     11.44 o
  -8   6   4      365.84      365.45     29.57 o
  -7   6   4      897.15      927.59     27.23 o
  -6   6   4      757.65      728.81     23.55 o
  -5   6   4     2022.34     1965.16     33.11 o
  -4   6   4     4104.37     3952.36     50.08 o
  -3   6   4     1586.50     1536.53     26.12 o
  -2   6   4    10622.79    10285.29    116.53 o
  -1   6   4     1030.24     1211.87     19.39 o
   0   6   4      371.43      536.06     19.61 o
   1   6   4     4133.27     3801.15     70.38 o
   2   6   4      884.91      843.56     21.17 o
   3   6   4     3238.46     3257.92     53.56 o
   4   6   4     2818.81     2656.20     47.03 o
   5   6   4      337.26      345.45     16.17 o
   6   6   4      304.10      329.36     16.24 o
   7   6   4     1180.75     1226.48     31.01 o
   8   6   4       60.09       72.21     10.70 o
   9   6   4      129.12      149.02     16.11 o
  10   6   4      295.01      340.49     25.41 o
  11   6   4      450.53      458.34     59.14 o
  12   6   4      289.27      269.74     26.52 o
 -15   7   4       49.33       54.76     15.88 o
 -14   7   4       71.01       59.67     14.70 o
 -13   7   4      344.87      285.51     22.14 o
 -12   7   4      688.36      746.53     31.57 o
 -11   7   4       44.12       29.70      9.99 o
 -10   7   4       34.70       34.27      9.34 o
  -9   7   4       31.96       22.30      7.93 o
  -8   7   4       15.01       15.39      6.97 o
  -7   7   4       13.28        5.02      5.56 o
  -6   7   4       11.81       15.25      5.31 o
  -5   7   4      395.27      386.23     11.70 o
  -4   7   4     1680.13     1703.94     25.38 o
  -3   7   4     6020.25     6268.74     83.60 o
  -2   7   4       13.03       38.69      4.03 o
  -1   7   4      614.62      623.80     12.42 o
   0   7   4      523.13      771.88     24.22 o
   1   7   4        2.10       90.48      9.47 o
   2   7   4     1537.02     1542.93     30.99 o
   3   7   4      234.82      224.05     13.19 o
   4   7   4     1354.90     1401.05     31.09 o
   5   7   4      838.04      802.08     31.39 o
   6   7   4      104.69       90.18     10.72 o
   7   7   4     1124.39      996.33     28.09 o
   8   7   4      123.82      149.95     13.29 o
   9   7   4       72.89       80.24     11.73 o
  10   7   4      363.33      367.60     26.64 o
  11   7   4      721.00      821.37     38.80 o
  12   7   4        4.17       -0.06     14.65 o
 -15   8   4        2.98       15.88     19.71 o
 -14   8   4       24.07        8.87     11.15 o
 -13   8   4       75.42       65.69     13.71 o
 -12   8   4       61.08       78.53     13.10 o
 -11   8   4       62.99       45.83     10.99 o
 -10   8   4        0.64       -4.90      6.70 o
  -9   8   4        4.32       10.02     13.96 o
  -8   8   4      569.08      514.35     20.66 o
  -7   8   4      118.19      112.15     13.14 o
  -6   8   4      550.43      569.95     23.95 o
  -5   8   4     1086.30      998.57     18.19 o
  -4   8   4       33.85       55.27     17.80 o
  -3   8   4      504.43      616.14     12.68 o
  -2   8   4      340.41      319.02      8.37 o
  -1   8   4      128.56      162.09      6.49 o
   0   8   4      425.02      515.59     14.11 o
   1   8   4     1599.17     1520.68     37.00 o
   2   8   4      159.47      144.76      7.44 o
   3   8   4      722.89      869.65     23.31 o
   4   8   4     2297.21     2156.69     41.50 o
   5   8   4      518.98      523.83     24.44 o
   6   8   4      416.50      469.36     21.96 o
   7   8   4      145.43      148.42     15.48 o
   8   8   4       59.23       79.73     12.57 o
   9   8   4       23.79       25.77      9.77 o
  10   8   4       17.49       21.82      9.99 o
  11   8   4       32.77       43.77     15.79 o
  12   8   4      257.05      253.34     26.12 o
 -14   9   4      177.10      158.80     29.02 o
 -13   9   4       69.07       64.61     20.81 o
 -12   9   4      846.64      698.32     99.39 o
 -11   9   4      694.12      635.93     27.37 o
 -10   9   4      104.70       97.74     14.78 o
  -9   9   4     1462.42     1365.37     32.29 o
  -8   9   4      251.18      255.61     15.77 o
  -7   9   4     1478.08     1503.20     31.44 o
  -6   9   4     2499.01     2425.01     35.25 o
  -5   9   4       61.89       94.28     11.14 o
  -4   9   4      454.89      421.07     50.92 o
  -3   9   4     4162.36     3839.08     76.08 o
  -2   9   4      419.01      550.32     29.02 o
  -1   9   4     1547.64     1603.77     43.26 o
   0   9   4     1412.28     1260.74     25.43 o
   1   9   4      238.40      319.02      9.72 o
   2   9   4     3167.24     3155.24     43.84 o
   3   9   4     4648.06     4480.93     58.80 o
   4   9   4      890.11      999.77     26.31 o
   5   9   4     1497.90     1500.15     44.45 o
   6   9   4      982.54      903.32     26.46 o
   7   9   4      714.94      706.10     24.38 o
   8   9   4     1473.53     1516.91     37.84 o
   9   9   4      413.65      498.07     22.63 o
  10   9   4      491.24      523.71     23.87 o
  11   9   4      230.36      286.24     26.12 o
 -14  10   4       26.72      -13.69     16.43 o
 -13  10   4        4.30       -9.31     13.69 o
 -12  10   4      309.39      349.90     35.59 o
 -11  10   4       61.71       69.54     19.71 o
 -10  10   4      558.92      512.11    110.88 o
  -9  10   4        5.41        6.23      5.35 o
  -8  10   4      389.62      364.33     17.64 o
  -7  10   4       19.07        9.00      5.01 o
  -6  10   4       34.43       60.57      7.35 o
  -5  10   4     1500.88     1460.14     41.24 o
  -4  10   4      308.31      327.26     18.59 o
  -3  10   4     1750.18     1727.42     43.75 o
  -2  10   4     2314.16     2124.05     49.34 o
  -1  10   4      309.98      316.50     16.92 o
   0  10   4      348.46      420.90     16.99 o
   1  10   4      202.85      187.25      7.90 o
   2  10   4      321.96      346.85     11.77 o
   3  10   4     1268.18     1366.74     24.67 o
   4  10   4     1594.37     1578.30     39.02 o
   5  10   4     1301.36     1233.61     30.91 o
   6  10   4      812.38      793.14     25.30 o
   7  10   4      455.99      466.56     25.82 o
   8  10   4       80.28       75.37     11.62 o
   9  10   4      752.89      753.89     27.39 o
  10  10   4      197.59      213.14     33.98 o
  11  10   4      152.01      147.43     21.67 o
 -14  11   4      120.60      117.18     27.93 o
 -13  11   4        2.09       10.95     17.52 o
 -12  11   4       25.18       12.05     15.33 o
 -11  11   4        1.35       -4.38     13.69 o
 -10  11   4        1.14       -7.63      8.65 o
  -9  11   4      199.53      173.72     18.09 o
  -8  11   4      753.91      734.37     31.25 o
  -7  11   4       40.80       28.59     10.26 o
  -6  11   4      349.68      298.60     19.94 o
  -5  11   4      433.85      458.76     22.83 o
  -4  11   4       14.08       21.32      8.49 o
  -3  11   4      101.62      100.52     12.00 o
  -2  11   4       61.84       64.68     17.25 o
  -1  11   4      823.91      837.48     27.75 o
   0  11   4      181.59      170.05     13.15 o
   1  11   4      155.34      147.54      8.67 o
   2  11   4      133.05      168.84      8.98 o
   3  11   4        2.83       -3.62      4.61 o
   4  11   4       30.42       41.20     10.30 o
   5  11   4      604.80      580.68     21.11 o
   6  11   4      240.10      239.44     15.28 o
   7  11   4      202.68      219.08     19.61 o
   8  11   4      232.69      256.12     17.28 o
   9  11   4       71.84       44.85     13.56 o
  10  11   4        8.96        0.80     10.39 o
  11  11   4       63.23       33.80     16.18 o
 -13  12   4      785.02      734.85     53.66 o
 -12  12   4      564.50      579.89     46.00 o
 -11  12   4      916.93      908.60     39.44 o
 -10  12   4      838.25      851.17     36.69 o
  -9  12   4      305.86      299.39     46.00 o
  -8  12   4     1966.89     1835.47     53.19 o
  -7  12   4     1835.02     1773.60     50.68 o
  -6  12   4       80.77       68.25     13.42 o
  -5  12   4     2071.34     1916.83     50.71 o
  -4  12   4     1195.29     1163.10     49.83 o
  -3  12   4      257.91      305.59     18.78 o
  -2  12   4     1656.51     1463.33     97.47 o
  -1  12   4      378.83      391.42     21.36 o
   0  12   4      127.35      232.60     15.59 o
   1  12   4      939.19      864.34     17.80 o
   2  12   4     6244.14     5960.45     76.12 o
   3  12   4      109.30      123.10      8.34 o
   4  12   4     1517.95     1418.25     32.55 o
   5  12   4       16.72       55.62     17.74 o
   6  12   4      664.45      670.41     24.69 o
   7  12   4      480.40      444.90     20.76 o
   8  12   4        6.21       -1.59      8.36 o
   9  12   4      744.32      764.60     28.56 o
  10  12   4      346.84      388.90     22.55 o
 -13  13   4       31.50       16.43     18.62 o
 -12  13   4       46.09       35.05     19.71 o
 -11  13   4      126.41      143.20     31.49 o
 -10  13   4      288.33      312.53     24.48 o
  -9  13   4      532.79      506.74     28.36 o
  -8  13   4        0.92       -1.80      9.20 o
  -7  13   4      737.94      748.70     31.93 o
  -6  13   4      515.65      458.36     37.78 o
  -5  13   4      113.22      188.46     16.65 o
  -4  13   4     1314.40     1297.91     39.69 o
  -3  13   4      732.22      705.42     27.68 o
  -2  13   4       50.43       69.54     16.43 o
  -1  13   4     1025.81     1061.95     33.27 o
   0  13   4     1124.87     1138.28     34.13 o
   1  13   4     1103.89     1042.73     27.51 o
   2  13   4     1890.91     1900.93     39.47 o
   3  13   4      477.17      459.93     19.11 o
   4  13   4       18.91       44.16      8.72 o
   5  13   4      813.86      781.14     24.88 o
   6  13   4      156.60      146.22     20.52 o
   7  13   4        4.00        4.88      8.67 o
   8  13   4      177.06      151.34     14.98 o
   9  13   4       24.67       12.36     10.45 o
  10  13   4      133.04      108.53     19.94 o
 -12  14   4       28.17       17.41     24.37 o
 -11  14   4      334.31      318.19     33.13 o
 -10  14   4      443.90      427.91     28.41 o
  -9  14   4       16.05        2.23     14.24 o
  -8  14   4        0.37       16.34     10.99 o
  -7  14   4        5.38       13.69      9.48 o
  -6  14   4        9.09       12.57     16.70 o
  -5  14   4      500.78      445.42     54.76 o
  -4  14   4       30.88       55.36     11.21 o
  -3  14   4       73.81       52.57     15.33 o
  -1  14   4      428.68      380.92     20.71 o
   0  14   4     1197.13     1104.98     38.60 o
   1  14   4      519.18      534.11     19.96 o
   2  14   4       33.98       45.36     10.56 o
   3  14   4        9.85       11.22     10.91 o
   4  14   4      280.23      244.49     20.42 o
   5  14   4        0.01        6.27     10.79 o
   6  14   4       18.60       22.74     12.59 o
   7  14   4        3.67       20.32     24.37 o
   8  14   4      163.54      175.21     20.90 o
   9  14   4        0.33       -5.81     22.45 o
 -12  15   4      520.90      536.48     33.84 o
 -11  15   4      682.53      672.81     57.77 o
 -10  15   4      191.73      204.11     24.91 o
  -9  15   4      580.77      627.12     35.32 o
  -8  15   4       68.66       72.99     15.88 o
  -7  15   4      222.46      209.02     19.48 o
  -6  15   4      659.98      670.42     30.74 o
  -5  15   4      198.91      204.51     18.00 o
  -4  15   4      768.33      724.60     30.17 o
  -3  15   4      449.79      462.30     23.79 o
  -2  15   4       77.23      104.81     20.81 o
  -1  15   4      184.88      190.52     25.19 o
   0  15   4      242.13      282.41     18.32 o
   1  15   4       50.14       78.47      9.99 o
   2  15   4      786.17      742.41     31.34 o
   3  15   4      714.82      744.14     46.82 o
   4  15   4        9.65       16.87     11.43 o
   5  15   4     1180.98     1195.57     93.09 o
   6  15   4      451.21      431.40     28.05 o
   7  15   4       43.62       42.44     24.91 o
   8  15   4      934.19     1017.00     42.78 o
   9  15   4      109.17       72.41     27.38 o
 -11  16   4       43.02       40.45     24.09 o
 -10  16   4      153.76      169.12     21.25 o
  -9  16   4      139.15      131.77     18.87 o
  -8  16   4      354.24      378.92     26.03 o
  -7  16   4      529.12      556.58     37.78 o
  -6  16   4       44.35       57.78     13.15 o
  -5  16   4      153.52      145.42     16.60 o
  -4  16   4      369.32      328.59     22.06 o
  -3  16   4       92.47       97.01     13.32 o
  -2  16   4      582.48      591.67     32.31 o
  -1  16   4        5.55       23.55      9.29 o
   0  16   4      581.92      592.56     22.69 o
   1  16   4     1067.15     1043.21     29.84 o
   2  16   4       37.44       39.56      9.05 o
   3  16   4      228.18      230.00     20.92 o
   4  16   4       86.18       76.72     16.70 o
   5  16   4       64.39       65.85     15.36 o
   6  16   4      197.32      237.14     22.45 o
   7  16   4      168.62      150.81     20.69 o
   8  16   4       63.55       74.81     17.93 o
 -10  17   4        1.46        1.80     12.19 o
  -9  17   4        4.93       -0.57     11.03 o
  -8  17   4       47.92       66.85     14.90 o
  -7  17   4       43.44       38.10     12.76 o
  -6  17   4      261.25      234.33     20.65 o
  -5  17   4      147.50      151.36     17.59 o
  -4  17   4       41.09       59.14     19.17 o
  -3  17   4        9.29        3.29     11.50 o
  -2  17   4        4.95        7.56      8.10 o
  -1  17   4        7.41        8.08      9.31 o
   0  17   4       14.36       14.25      7.87 o
   1  17   4       61.24       59.51     11.66 o
   2  17   4        6.19        7.24     14.78 o
   3  17   4       64.07       30.05     24.64 o
   4  17   4        0.20        2.08     10.79 o
   5  17   4       28.21       34.38     35.05 o
   6  17   4       11.54        8.27     13.15 o
   7  17   4      112.38      139.93     38.88 o
  -9  18   4       15.89       41.54     23.55 o
  -8  18   4      147.32      156.67     20.09 o
  -7  18   4       91.58      137.79     18.54 o
  -6  18   4       54.20       42.99     15.61 o
  -5  18   4      204.74      245.35     28.47 o
  -4  18   4       27.37       56.70     12.19 o
  -3  18   4      636.60      622.67     29.19 o
  -2  18   4      885.43      784.61     32.32 o
  -1  18   4      450.43      393.03     31.76 o
   0  18   4      216.60      249.00     16.67 o
   1  18   4     1534.10     1481.22     38.19 o
   2  18   4      101.70      113.79     16.91 o
   3  18   4      231.09      297.11     24.08 o
   4  18   4      760.58      856.63     38.28 o
   5  18   4      277.49      234.55     27.93 o
   6  18   4      498.64      556.39     33.51 o
  -8  19   4      102.19      133.83     22.18 o
  -7  19   4      199.11      207.55     21.64 o
  -6  19   4      277.39      284.64     23.70 o
  -5  19   4        0.17       -1.64     14.24 o
  -4  19   4       69.00       82.90     14.13 o
  -3  19   4      438.25      393.22     24.25 o
  -2  19   4       57.22       88.14     14.13 o
  -1  19   4      128.71      104.91     16.18 o
   0  19   4      245.08      265.95     17.59 o
   1  19   4        0.94       -0.49     12.87 o
   2  19   4       98.74       86.01     16.29 o
   3  19   4       67.01       54.93     14.86 o
   4  19   4        7.69        4.81     12.45 o
   5  19   4      127.77      129.77     25.74 o
  -7  20   4      235.57      242.52     28.47 o
  -6  20   4       31.75       22.35     12.97 o
  -5  20   4        2.88       -5.50      9.34 o
  -4  20   4        0.33        0.98      9.48 o
  -3  20   4        4.87        4.57      9.27 o
  -2  20   4       24.60       27.69     10.13 o
  -1  20   4      182.21      155.59     32.38 o
   0  20   4       64.95       63.49     11.44 o
   1  20   4      480.98      442.67     28.00 o
   2  20   4      120.37      125.30     18.80 o
   3  20   4      318.71      309.30     25.77 o
   4  20   4       15.48       22.45     23.55 o
  -5  21   4       19.24       25.49     12.62 o
  -4  21   4       24.76       29.12     12.54 o
  -3  21   4      121.25      149.10     15.56 o
  -2  21   4       33.12       32.70     10.86 o
  -1  21   4       89.36       85.36     12.87 o
   0  21   4      241.18      252.98     38.33 o
   1  21   4        1.96       19.71     21.90 o
   2  21   4      456.64      458.87     49.28 o
 -15   1   5      436.82      459.70     29.96 o
 -14   1   5      197.86      179.70     19.94 o
 -13   1   5       83.49       85.83     16.43 o
 -12   1   5      319.43      287.70     21.08 o
 -11   1   5      212.24      210.84     17.42 o
 -10   1   5      389.09      391.17     21.10 o
  -9   1   5      835.33      833.23     29.42 o
  -8   1   5      116.15      130.11     19.99 o
  -7   1   5     2846.28     2729.91     58.45 o
  -6   1   5     3603.96     3610.50     70.84 o
  -5   1   5      122.50      150.91     19.71 o
  -4   1   5      779.58      680.76     22.45 o
  -3   1   5      172.01      147.79     11.21 o
  -2   1   5      138.32      136.33     20.53 o
  -1   1   5     1534.71     1450.09     49.83 o
   0   1   5      135.31      183.46     16.43 o
   1   1   5     2642.99     2538.23     54.20 o
   2   1   5      550.98      576.20     16.14 o
   3   1   5      136.15      188.39     11.88 o
   4   1   5     1595.74     1562.33     35.99 o
   5   1   5      888.94      976.76     90.35 o
   6   1   5      188.34      175.67     25.74 o
   7   1   5     1599.55     1584.72     48.20 o
   8   1   5     1484.15     1501.08     48.58 o
   9   1   5      190.73      192.82     21.42 o
  10   1   5     1068.75     1115.00     44.52 o
  11   1   5      574.64      599.74     35.03 o
  12   1   5        0.27      -14.90     14.90 o
 -15   2   5      105.06       88.88     17.15 o
 -14   2   5       63.74       53.16     14.10 o
 -13   2   5      388.66      417.68     34.77 o
 -12   2   5       41.55       29.31     15.33 o
 -11   2   5      760.87      772.45     30.91 o
 -10   2   5      397.31      357.24     20.48 o
  -9   2   5      254.70      296.81     21.36 o
  -8   2   5      706.04      624.09     27.93 o
  -7   2   5       23.60       23.63      7.54 o
  -6   2   5      980.06      907.39     27.81 o
  -5   2   5     1247.58     1129.49     30.91 o
  -4   2   5      342.58      386.84     33.13 o
  -3   2   5     4738.46     4511.42     82.41 o
  -2   2   5     2345.49     2147.63     46.21 o
  -1   2   5      609.42      582.80     20.97 o
   0   2   5     5498.79     5187.65     93.07 o
   1   2   5     2053.48     1971.38     37.71 o
   2   2   5      227.65      245.23     16.11 o
   3   2   5     1353.41     1248.42     26.81 o
   4   2   5     1725.69     1719.32     33.43 o
   5   2   5        1.93       21.15      6.86 o
   6   2   5     4217.77     4078.31     86.53 o
   7   2   5      422.84      487.50     26.91 o
   8   2   5      168.60      169.31     19.35 o
   9   2   5      499.25      540.16     30.39 o
  10   2   5        2.25       -2.61     12.37 o
  11   2   5       98.23       80.34     45.18 o
  12   2   5      329.61      313.84     30.94 o
 -15   3   5        4.04        5.00     13.42 o
 -14   3   5        0.00       -2.30     10.21 o
 -13   3   5       85.90       84.57     14.90 o
 -12   3   5       21.95       22.49     10.43 o
 -11   3   5       44.43       69.15     20.53 o
 -10   3   5       81.17       69.75     11.44 o
  -9   3   5       98.67      108.05     14.51 o
  -8   3   5      144.66      154.65     17.52 o
  -7   3   5      110.83      126.58     11.84 o
  -6   3   5       16.15       17.07      6.77 o
  -5   3   5       80.29       67.16      8.68 o
  -4   3   5       13.41        6.98      6.05 o
  -3   3   5      799.49      865.12     25.64 o
  -2   3   5     1488.14     1562.54     36.95 o
  -1   3   5       83.63       62.76      8.95 o
   0   3   5      301.24      300.19     15.90 o
   1   3   5       37.04       45.26      8.88 o
   2   3   5      979.76      944.98     49.01 o
   3   3   5      478.69      492.99     31.71 o
   4   3   5        7.02       26.47      9.47 o
   5   3   5      206.48      182.13     11.96 o
   6   3   5      195.59      166.59     17.41 o
   7   3   5      184.27      106.45     16.25 o
   8   3   5        2.03       -1.92     11.62 o
   9   3   5       11.24       -1.51     20.81 o
  10   3   5        0.36       -8.47     12.16 o
  11   3   5      285.84      330.27     33.68 o
 -15   4   5       11.66       16.13     12.76 o
 -14   4   5       46.33       35.47     12.93 o
 -13   4   5       29.20       21.86     20.53 o
 -12   4   5       18.04       41.78     11.38 o
 -11   4   5      507.85      473.86     24.36 o
 -10   4   5      767.28      788.16     29.69 o
  -9   4   5       75.51       88.67     11.44 o
  -8   4   5     1038.08     1013.32     38.88 o
  -7   4   5      867.52      856.95     27.44 o
  -6   4   5      256.76      260.67     14.86 o
  -5   4   5      827.55      855.31     34.22 o
  -4   4   5      209.81      228.68     17.52 o
  -3   4   5     2438.89     2295.46     48.33 o
  -2   4   5     6081.47     5981.98    103.98 o
  -1   4   5      153.69      169.11     12.37 o
   0   4   5     1360.45     1339.20     34.38 o
   1   4   5      325.02      256.12     26.01 o
   2   4   5       12.74       28.91     19.71 o
   3   4   5      105.14      115.77     10.07 o
   4   4   5      187.15      236.96     13.21 o
   5   4   5      391.15      400.91     16.72 o
   6   4   5      954.07     1021.60     26.64 o
   7   4   5      814.11      769.14     67.90 o
   8   4   5      243.78      266.36     22.65 o
   9   4   5      305.27      306.58     30.39 o
  10   4   5       72.98       62.60     16.65 o
  11   4   5      162.08      168.79     27.65 o
 -15   5   5      353.23      376.34     30.94 o
 -14   5   5       53.37       64.61     14.87 o
 -13   5   5      643.57      595.52     29.75 o
 -12   5   5     1970.11     1949.11     54.23 o
 -11   5   5       14.88       11.64      8.49 o
 -10   5   5      588.73      663.33     27.38 o
  -9   5   5     2220.58     2221.17     62.42 o
  -8   5   5     1585.96     1600.45     41.32 o
  -7   5   5      323.74      332.40     17.52 o
  -6   5   5     2929.28     2827.99     58.32 o
  -5   5   5      193.18      225.50     18.89 o
  -4   5   5     3634.57     3605.26    103.49 o
  -3   5   5      654.60      606.02     20.52 o
  -2   5   5      203.95      197.70     12.74 o
  -1   5   5      557.35      470.47     18.42 o
   0   5   5     3411.16     3539.62     68.27 o
   1   5   5      577.25      599.11     22.45 o
   2   5   5      972.93      928.73     23.48 o
   3   5   5       47.63       78.62     17.48 o
   4   5   5      183.57      221.51     13.37 o
   5   5   5     2005.76     2150.35     42.30 o
   6   5   5     1229.87     1214.44     38.18 o
   7   5   5      879.15      958.27     48.19 o
   8   5   5      351.23      369.09     25.55 o
   9   5   5       18.23       34.79     13.87 o
  10   5   5      607.72      627.26     34.43 o
  11   5   5       81.96       63.47     27.65 o
 -15   6   5       33.72       30.18     13.92 o
 -14   6   5       11.47       11.55     11.18 o
 -13   6   5        1.67       13.80     12.05 o
 -12   6   5      315.83      319.22     21.75 o
 -11   6   5       52.31       62.78     11.97 o
 -10   6   5        0.00       17.50      8.10 o
  -9   6   5       36.98       34.07      8.55 o
  -8   6   5        6.61       10.22      6.84 o
  -7   6   5        1.40        0.95      9.86 o
  -6   6   5       17.31       28.57      7.49 o
  -5   6   5      622.35      607.94     21.03 o
  -4   6   5       18.92       12.99      6.57 o
  -3   6   5      667.11      710.02     17.07 o
  -2   6   5        3.52       10.40      6.05 o
  -1   6   5     1359.46     1426.43     34.47 o
   0   6   5      104.43      111.09     11.03 o
   1   6   5       70.22       66.91     10.21 o
   2   6   5      101.05      133.35     10.50 o
   3   6   5        1.18        9.39      7.11 o
   4   6   5       47.58       52.88     10.27 o
   5   6   5        8.22       12.31      7.45 o
   6   6   5      399.71      349.91     17.94 o
   7   6   5        0.00        7.64      8.03 o
   8   6   5       75.23       80.50     15.36 o
   9   6   5        0.80       -8.65     10.99 o
  10   6   5      173.04      171.31     21.91 o
  11   6   5        4.60       20.75     15.68 o
 -14   7   5      119.02       80.95     15.60 o
 -13   7   5        5.45       -4.79      8.71 o
 -12   7   5      512.68      511.06     26.51 o
 -11   7   5      360.04      399.13     34.77 o
 -10   7   5       20.08       43.60      9.71 o
  -9   7   5      256.19      256.02     21.63 o
  -8   7   5        0.08        4.72      6.45 o
  -7   7   5        1.89       15.44      6.97 o
  -6   7   5       40.66       49.40      8.37 o
  -5   7   5       75.21       80.99     11.23 o
  -4   7   5       52.26       38.08      5.82 o
  -3   7   5       72.11       65.40      6.30 o
  -2   7   5      811.75      812.97     18.25 o
  -1   7   5      683.26      683.91     29.69 o
   0   7   5       22.65       37.89      8.55 o
   1   7   5      947.02      870.75     27.23 o
   2   7   5     1897.08     1863.42     37.11 o
   3   7   5       12.69       22.66      8.21 o
   4   7   5      843.41      808.86     23.88 o
   5   7   5     1786.91     1720.27     37.70 o
   6   7   5       77.15       76.89     15.93 o
   7   7   5     1561.35     1431.23     41.59 o
   8   7   5      241.38      248.36     21.90 o
   9   7   5       11.99       15.13     21.36 o
  10   7   5      278.18      285.52     25.91 o
  11   7   5      634.07      732.79     48.19 o
 -14   8   5        3.01       -2.74     15.88 o
 -13   8   5      427.40      431.49     41.62 o
 -12   8   5       25.26       28.46      9.82 o
 -11   8   5     1108.04     1018.02    124.57 o
 -10   8   5      338.47      291.87     53.94 o
  -9   8   5       20.07       48.00      9.31 o
  -8   8   5      373.48      425.05     19.31 o
  -7   8   5     2134.49     2114.04    139.91 o
  -6   8   5      519.46      537.67     39.43 o
  -5   8   5     3193.46     3042.90     95.28 o
  -4   8   5        0.77       -4.05      4.05 o
  -3   8   5     1762.82     1645.83     28.25 o
  -2   8   5     1037.70      999.17     20.04 o
  -1   8   5      430.64      435.59     13.25 o
   0   8   5      730.12      643.24     22.06 o
   1   8   5     1435.13     1456.82     37.08 o
   2   8   5      350.50      318.14     15.30 o
   3   8   5     1089.32     1147.39     28.60 o
   4   8   5      237.35      309.38     16.78 o
   5   8   5        3.10        7.12      7.90 o
   6   8   5      933.19      978.71     28.33 o
   7   8   5      822.34      862.35     27.30 o
   8   8   5      249.09      244.02     33.40 o
   9   8   5      172.25      159.61     20.19 o
  10   8   5       33.61       29.66     16.04 o
  11   8   5      301.10      312.69     28.46 o
 -14   9   5      104.27       90.90     25.74 o
 -13   9   5       10.43       20.26     18.07 o
 -12   9   5       35.28       47.09     19.17 o
 -11   9   5       24.84       37.78     17.52 o
 -10   9   5      132.31      118.82     22.45 o
  -9   9   5       67.03       67.79     28.47 o
  -8   9   5       72.31       47.81     25.74 o
  -7   9   5      443.19      427.60     85.15 o
  -6   9   5       14.64       14.60      6.13 o
  -5   9   5      781.54      759.91     19.26 o
  -4   9   5     1359.72     1255.77     25.30 o
  -3   9   5       32.28       43.45      6.38 o
  -2   9   5       42.73       51.95      4.74 o
  -1   9   5      440.89      413.09     10.79 o
   0   9   5      415.51      403.85     13.63 o
   1   9   5      221.01      315.72     39.97 o
   2   9   5      449.18      470.70     18.05 o
   3   9   5      259.15      260.16     14.44 o
   4   9   5      117.16      129.45     11.82 o
   5   9   5     1044.67      948.14     27.57 o
   6   9   5        0.72       13.54      8.72 o
   7   9   5      175.85      174.60     14.74 o
   8   9   5      469.10      485.67     22.54 o
   9   9   5       63.20       63.76     16.29 o
  10   9   5        0.13      -12.89     12.89 o
 -14  10   5      364.19      248.05     36.14 o
 -13  10   5      231.29      176.87     30.66 o
 -12  10   5        5.86      -12.05     12.05 o
 -11  10   5      643.95      659.29     45.45 o
 -10  10   5       55.03       60.23     19.17 o
  -9  10   5      114.21      118.28     21.90 o
  -8  10   5      119.47      125.94     21.36 o
  -7  10   5       40.15       47.14     11.38 o
  -6  10   5        3.77       14.71     13.69 o
  -5  10   5      261.05      226.67     17.23 o
  -4  10   5       45.62       46.48     10.26 o
  -3  10   5       60.68       83.73     16.70 o
  -2  10   5      566.86      570.07     23.14 o
  -1  10   5      322.29      329.05     11.84 o
   0  10   5       48.07       55.10      6.63 o
   1  10   5     2623.67     2518.93     42.23 o
   2  10   5        9.39       15.34      7.49 o
   3  10   5     1170.28     1122.08     28.68 o
   4  10   5      177.47      171.17     12.96 o
   5  10   5      302.54      303.63     16.79 o
   6  10   5      442.32      442.10     20.43 o
   7  10   5        5.72       18.58     13.05 o
   8  10   5      139.71      156.47     15.13 o
   9  10   5      153.83      169.11     20.64 o
  10  10   5      126.82      102.30     19.26 o
 -13  11   5      123.33      135.25     29.02 o
 -12  11   5      389.68      419.45     40.52 o
 -11  11   5       79.82      100.21     23.55 o
 -10  11   5      450.56      466.54     38.33 o
  -9  11   5      365.78      405.21     36.14 o
  -8  11   5       23.17       21.60     10.21 o
  -7  11   5      103.54      156.89     16.26 o
  -6  11   5     1501.42     1397.44     42.98 o
  -5  11   5        0.87        4.64      8.10 o
  -4  11   5      515.87      505.12     35.05 o
  -3  11   5       89.94      100.25     22.72 o
  -2  11   5       44.28       51.27      9.82 o
  -1  11   5      892.17      919.96     29.98 o
   0  11   5      768.59      768.82     26.16 o
   1  11   5     1291.85     1256.57     25.81 o
   2  11   5      616.10      675.61     31.73 o
   3  11   5      119.37      116.63     17.04 o
   4  11   5      967.77      994.67     44.07 o
   5  11   5      552.19      596.84     22.82 o
   6  11   5        2.29        9.63      8.60 o
   7  11   5      957.97      889.86     29.33 o
   8  11   5      208.21      196.61     21.30 o
   9  11   5       40.12       34.25     14.70 o
  10  11   5      142.96      134.93     21.75 o
 -13  12   5        0.06       -7.67     17.52 o
 -12  12   5       32.84       20.81     18.62 o
 -11  12   5      552.61      537.17     43.26 o
 -10  12   5      138.93      133.06     25.74 o
  -9  12   5       39.12       30.89     11.93 o
  -8  12   5       59.14       29.93     10.60 o
  -7  12   5       65.80       50.64     11.98 o
  -6  12   5        0.57        5.48      7.74 o
  -5  12   5       64.80       79.73     12.54 o
  -4  12   5       11.90       22.91      9.27 o
  -3  12   5      228.97      240.51     30.12 o
  -2  12   5      464.87      420.61     41.34 o
  -1  12   5      467.24      460.79     21.42 o
   0  12   5      244.69      235.26     15.65 o
   1  12   5        5.19       14.63      5.76 o
   2  12   5       14.89       17.80     16.70 o
   3  12   5        0.19       -4.35      9.60 o
   4  12   5       43.58       60.98     13.71 o
   5  12   5      167.40      120.79     16.98 o
   6  12   5      125.73      146.96     18.59 o
   7  12   5      128.25      146.38     20.53 o
   8  12   5       30.30       16.90     13.25 o
   9  12   5       10.69       31.76     23.55 o
 -12  13   5      439.18      436.42     43.26 o
 -11  13   5      222.22      238.20     32.85 o
 -10  13   5      623.72      627.53     46.00 o
  -9  13   5      117.53      133.80     17.59 o
  -8  13   5       51.27       42.95     12.05 o
  -7  13   5      110.77      105.94     15.29 o
  -6  13   5      429.94      378.89     23.22 o
  -5  13   5      103.01       83.77     13.32 o
  -4  13   5      616.47      639.41     27.63 o
  -3  13   5      497.49      523.31     24.53 o
  -2  13   5      107.65      112.72     22.18 o
  -1  13   5      287.45      332.68     41.34 o
   0  13   5        8.53       11.72      7.29 o
   1  13   5      135.82      120.17     15.75 o
   2  13   5      285.99      294.01     21.85 o
   3  13   5       59.79       64.15     14.10 o
   4  13   5      725.21      681.07     31.72 o
   5  13   5      236.55      277.11     22.65 o
   6  13   5      124.82      110.12     26.01 o
   7  13   5      210.98      214.43     21.87 o
   8  13   5      403.70      520.85     31.51 o
   9  13   5       11.33       43.81     24.64 o
 -12  14   5        0.54       20.26     19.71 o
 -11  14   5        1.77       13.14     17.52 o
 -10  14   5       45.61       71.20     15.47 o
  -9  14   5      249.86      309.31     24.18 o
  -8  14   5      569.24      510.10     28.65 o
  -7  14   5      212.49      200.39     19.16 o
  -6  14   5       78.38       58.60     12.78 o
  -5  14   5      756.18      772.13     32.33 o
  -4  14   5      560.30      538.82     36.69 o
  -3  14   5        1.50        7.57      7.37 o
  -2  14   5       74.68       92.95     12.71 o
  -1  14   5      101.24      127.11     27.38 o
   0  14   5     1711.17     1707.03     52.29 o
   1  14   5      741.69      789.62     33.24 o
   2  14   5       28.09       11.59     10.74 o
   3  14   5      768.94      771.50     34.13 o
   4  14   5      476.18      484.73     28.26 o
   5  14   5        1.86       35.83     13.54 o
   6  14   5      235.24      217.92     22.24 o
   7  14   5      120.12      141.16     20.12 o
   8  14   5      125.05      113.54     19.94 o
 -11  15   5      129.55      151.20     21.59 o
 -10  15   5       69.45       60.19     15.68 o
  -9  15   5       65.77       31.96     14.78 o
  -8  15   5      321.30      368.25     25.75 o
  -7  15   5       26.70       17.44     15.88 o
  -6  15   5        8.27        4.65     24.09 o
  -5  15   5       61.43       69.00     13.32 o
  -4  15   5       62.49       56.04     11.69 o
  -3  15   5      417.52      372.35     32.85 o
  -2  15   5        7.41       -0.07      7.76 o
  -1  15   5     1201.68     1164.81     37.73 o
   0  15   5      291.04      297.03     19.07 o
   1  15   5      233.51      227.85     26.56 o
   2  15   5      109.44      143.09     31.49 o
   3  15   5      106.57      125.48     17.61 o
   4  15   5      217.26      200.00     21.20 o
   5  15   5       47.82       53.43     15.49 o
   6  15   5      337.26      358.83     40.52 o
   7  15   5       26.33       45.16     23.00 o
 -10  16   5       53.45       52.80     15.68 o
  -9  16   5        0.25        1.92     10.45 o
  -8  16   5       14.23        8.60     10.82 o
  -7  16   5       21.35       42.16     12.78 o
  -6  16   5      277.71      249.23     21.29 o
  -5  16   5      441.25      449.60     27.38 o
  -4  16   5       54.89       53.90     16.15 o
  -2  16   5     1011.02      961.75     35.21 o
  -1  16   5      333.04      312.45     20.50 o
   0  16   5      422.90      392.67     26.03 o
   1  16   5      119.52      136.62     17.70 o
   2  16   5       38.35       28.64     17.25 o
   3  16   5      658.91      621.77     32.41 o
   4  16   5      199.85      202.07     21.52 o
   5  16   5      124.37      112.06     18.63 o
   6  16   5       82.68       96.30     18.57 o
   7  16   5      192.29      247.98     45.45 o
  -9  17   5      233.52      230.84     23.58 o
  -8  17   5        0.25       -0.37     10.64 o
  -7  17   5       68.89       97.46     16.45 o
  -6  17   5       34.00       37.73     12.58 o
  -5  17   5        0.32       18.07     14.24 o
  -4  17   5       37.79       65.38     13.54 o
  -3  17   5       30.01       26.90      8.87 o
  -2  17   5      330.06      347.91     22.76 o
  -1  17   5      442.98      457.63     24.74 o
   0  17   5        9.43       10.43     10.63 o
   1  17   5      543.07      564.26     30.63 o
   2  17   5      294.72      319.17     24.60 o
   3  17   5       13.97        8.88     17.80 o
   4  17   5      459.67      493.37     30.95 o
   5  17   5      551.98      533.74     32.58 o
   6  17   5       61.86       47.63     16.98 o
  -8  18   5       16.66       20.05     13.25 o
  -7  18   5      201.23      225.92     22.45 o
  -6  18   5       15.27       -2.31     15.88 o
  -5  18   5       44.87       47.52     14.24 o
  -4  18   5       34.75       37.26     12.16 o
  -3  18   5        0.47        0.35      8.02 o
  -2  18   5      110.37      121.59     15.88 o
  -1  18   5      121.65      162.89     19.02 o
   0  18   5        0.97        8.77     11.43 o
   1  18   5       39.06       44.35     13.68 o
   2  18   5       88.71      113.49     18.15 o
   3  18   5        0.35       19.81     13.26 o
   4  18   5      136.15      153.63     29.02 o
   5  18   5        6.07       16.97     14.42 o
  -7  19   5      163.25      203.41     27.38 o
  -6  19   5       68.48       53.66     20.81 o
  -5  19   5       29.07       12.82     11.23 o
  -4  19   5       40.38       44.71     12.87 o
  -3  19   5       45.90       56.68     13.01 o
  -2  19   5       71.46       78.08     14.31 o
  -1  19   5      269.75      279.59     23.81 o
   0  19   5      105.24      153.59     19.59 o
   1  19   5       31.55       10.09     11.94 o
   2  19   5      323.95      347.58     27.49 o
   3  19   5       28.61       20.90     14.21 o
   4  19   5      224.35      248.57     37.78 o
  -5  20   5       13.68       26.83     12.39 o
  -4  20   5      106.07      133.59     18.00 o
  -3  20   5      133.12      161.84     18.54 o
  -2  20   5      399.07      388.11     27.73 o
  -1  20   5       48.76       64.45     15.79 o
   0  20   5      386.06      343.99     26.83 o
   1  20   5       28.61       39.06     14.89 o
   2  20   5       94.32      142.71     29.30 o
 -15   0   6        0.50       10.95     18.62 o
 -14   0   6      463.76      462.16     41.07 o
 -13   0   6      138.02      219.58     28.47 o
 -12   0   6        2.82       12.05     14.24 o
 -11   0   6      304.00      301.72     30.12 o
 -10   0   6       64.71      119.37     20.26 o
  -9   0   6      559.19      492.82     33.40 o
  -7   0   6      633.92      634.64     35.05 o
  -6   0   6      851.34      785.23     38.33 o
  -5   0   6      712.69      674.07     34.50 o
  -3   0   6      731.22      677.36     34.50 o
  -2   0   6     1818.85     1618.64     57.50 o
  -1   0   6        6.50       -1.10      9.86 o
   0   0   6     4070.41     3713.13    105.14 o
   1   0   6      176.11      165.37     20.81 o
   2   0   6        6.02       15.99      6.69 o
   3   0   6     6096.94     5815.84    156.06 o
   4   0   6       93.41       68.99     18.62 o
   5   0   6     1382.56     1529.39     65.16 o
   6   0   6      476.52      485.70     38.88 o
   7   0   6       15.18        1.64     16.43 o
   8   0   6      401.85      378.38     38.33 o
   9   0   6      389.43      295.69     37.24 o
  10   0   6       71.75       82.68     28.47 o
 -15   1   6      273.84      304.57     45.72 o
 -14   1   6      243.66      227.96     22.03 o
 -13   1   6      173.64      173.49     19.14 o
 -12   1   6      163.99      158.02     17.81 o
 -11   1   6        1.86        9.71      8.65 o
 -10   1   6      409.21      406.97     22.24 o
  -9   1   6     1434.08     1405.88     41.02 o
  -8   1   6      885.65      922.83     31.54 o
  -7   1   6     3423.33     3284.05     68.92 o
  -5   1   6      333.25      351.26     17.80 o
  -4   1   6      192.09      154.42     17.52 o
  -3   1   6      258.15      275.08     16.25 o
  -2   1   6       41.50       35.50     10.95 o
  -1   1   6      490.61      430.52     19.92 o
   0   1   6        5.35       16.15      7.74 o
   1   1   6      441.95      425.68     21.29 o
   2   1   6      190.87      180.79     11.43 o
   3   1   6      237.36      245.24     18.57 o
   4   1   6      148.82      171.60     16.84 o
   5   1   6      571.88      566.53     28.07 o
   6   1   6      134.76      132.82     17.23 o
   7   1   6      192.69      205.76     33.95 o
   8   1   6       44.65       27.28     14.31 o
   9   1   6       35.01       39.95     16.07 o
  10   1   6      529.45      558.98     35.23 o
 -15   2   6        3.03       -4.93     11.62 o
 -14   2   6      119.03      113.05     17.80 o
 -13   2   6       11.83        3.30     10.37 o
 -12   2   6        2.59       -3.18      9.09 o
 -11   2   6       76.52       86.54     13.94 o
 -10   2   6        2.62        5.79     11.50 o
  -9   2   6     1516.57     1602.37     44.69 o
  -8   2   6     3699.12     3769.83     77.80 o
  -7   2   6      184.59      259.48     16.81 o
  -6   2   6      773.25      752.36     26.42 o
  -5   2   6     1617.15     1639.70     41.34 o
  -4   2   6        7.31       24.64      7.74 o
  -3   2   6        9.25        8.34      6.94 o
  -2   2   6      192.33      167.79     14.24 o
  -1   2   6      279.14      283.59     16.68 o
   0   2   6      522.40      496.55     21.47 o
   1   2   6      458.21      436.24     21.64 o
   2   2   6        0.34       -5.80      5.80 o
   3   2   6       94.09       82.57      8.76 o
   4   2   6     1670.62     1598.74     45.67 o
   5   2   6        2.32       -4.82      9.43 o
   6   2   6      259.41      257.91     23.00 o
   7   2   6       48.34       57.29     15.09 o
   8   2   6      209.71      223.96     25.74 o
   9   2   6       43.62       63.25     17.15 o
  10   2   6       29.26       51.99     18.00 o
 -15   3   6      362.31      384.43     28.53 o
 -14   3   6       57.07       48.54     14.52 o
 -13   3   6      800.78      821.19     35.57 o
 -12   3   6      545.69      572.67     28.58 o
 -11   3   6       27.92       29.10     10.82 o
 -10   3   6     1995.69     1938.08     51.43 o
  -9   3   6     2095.04     2265.70     55.61 o
  -8   3   6       66.70       85.40     11.69 o
  -7   3   6      642.39      712.85     26.25 o
  -6   3   6      550.36      550.41     22.30 o
  -5   3   6      101.23      104.18     11.05 o
  -4   3   6      956.91      951.15     28.92 o
  -3   3   6     1644.21     1482.59     37.96 o
  -2   3   6      166.43      174.49     28.20 o
  -1   3   6     2812.47     2704.43     58.16 o
   0   3   6      593.53      576.60     23.53 o
   1   3   6        5.94        1.10      8.13 o
   2   3   6      122.49      123.54     10.19 o
   3   3   6      167.32      157.46     11.59 o
   4   3   6     1929.28     1864.99     50.50 o
   5   3   6       40.17       31.62     12.32 o
   6   3   6      377.47      365.63     24.38 o
   7   3   6     1459.55     1390.12     47.03 o
   8   3   6      130.26      114.95     20.26 o
   9   3   6      194.12      241.97     24.38 o
  10   3   6      160.93      129.20     41.07 o
 -14   4   6      268.16      264.57     23.19 o
 -13   4   6      624.81      618.84     31.30 o
 -12   4   6       24.19       10.93      9.87 o
 -11   4   6      263.96      248.57     19.64 o
 -10   4   6       31.32       29.55     16.15 o
  -9   4   6       14.00       22.28      8.88 o
  -8   4   6     1841.30     1884.44     47.94 o
  -7   4   6        0.13       17.37      7.37 o
  -6   4   6      252.03      284.50     16.57 o
  -5   4   6      186.44      197.79     14.08 o
  -4   4   6       39.01       47.71      8.95 o
  -3   4   6      711.32      634.14     43.53 o
  -2   4   6      261.50      225.57     15.11 o
  -1   4   6      349.61      356.72     18.15 o
   0   4   6      312.38      300.27     18.07 o
   1   4   6     2314.86     2238.31     52.67 o
   2   4   6      181.37      172.78     12.85 o
   3   4   6     1234.04     1157.94     28.05 o
   4   4   6     1509.59     1500.32     45.29 o
   5   4   6      153.90      153.74     17.02 o
   6   4   6       71.30       57.45     14.13 o
   7   4   6        2.94        9.31     12.16 o
   8   4   6       11.96       13.27     13.54 o
   9   4   6      217.87      215.69     39.97 o
  10   4   6        7.85       -0.80     14.52 o
 -14   5   6       26.68       33.32     13.40 o
 -13   5   6       17.97       34.80     12.54 o
 -12   5   6       62.46       31.46     11.93 o
 -11   5   6       27.83       21.68     12.87 o
 -10   5   6      146.90      151.16     15.39 o
  -9   5   6      378.74      438.52     22.21 o
  -8   5   6        0.36       -1.27      6.70 o
  -7   5   6       16.45       18.03      7.48 o
  -6   5   6        0.74       -0.63      6.16 o
  -5   5   6      353.93      344.02     17.36 o
  -4   5   6      182.27      179.08     13.29 o
  -3   5   6       85.95       93.98     10.79 o
  -2   5   6      206.94      185.17     20.26 o
  -1   5   6       94.40      107.26     11.97 o
   0   5   6       26.19       21.18      8.95 o
   1   5   6      104.08       79.74     11.84 o
   2   5   6       63.72       38.89      8.43 o
   3   5   6      227.73      227.84     25.82 o
   4   5   6      261.19      253.61     14.57 o
   5   5   6      456.69      431.40     24.95 o
   6   5   6       86.00       94.71     16.25 o
   7   5   6      245.24      226.86     21.81 o
   8   5   6       43.09       50.62     18.62 o
   9   5   6      174.82      177.37     35.05 o
  10   5   6        9.37        7.25     15.82 o
 -14   6   6      468.55      445.73     43.81 o
 -13   6   6      151.28      162.90     28.20 o
 -12   6   6      437.89      428.25     25.52 o
 -11   6   6      640.52      630.23     35.32 o
 -10   6   6      290.61      303.53     20.00 o
  -9   6   6      550.99      557.95     24.99 o
  -8   6   6     2117.91     2145.87     75.84 o
  -7   6   6       76.88       99.34     13.42 o
  -6   6   6      922.92      999.65     30.12 o
  -5   6   6      246.63      325.75     21.63 o
  -4   6   6       66.83       63.44      9.87 o
  -3   6   6     3042.97     2925.75     60.56 o
  -2   6   6     1002.57     1057.85     30.79 o
  -1   6   6      283.20      295.74     24.09 o
   0   6   6     1489.40     1355.07     45.45 o
   1   6   6     1435.48     1385.96     40.25 o
   2   6   6       71.91       66.15      9.59 o
   3   6   6      497.87      521.23     25.44 o
   4   6   6       29.30       41.33      9.22 o
   5   6   6      286.41      325.87     39.43 o
   6   6   6      445.22      420.74     26.30 o
   7   6   6        4.59       17.17     12.37 o
   8   6   6       99.20      105.82     18.00 o
   9   6   6      166.45      146.59     21.20 o
  10   6   6       10.36       10.96     15.98 o
 -14   7   6      105.21       74.47     24.09 o
 -13   7   6        2.68       10.95     16.43 o
 -12   7   6      155.91      162.08     27.93 o
 -11   7   6       33.98       12.86      9.31 o
 -10   7   6      264.89      210.41     32.03 o
  -9   7   6     1204.01     1103.07     84.87 o
  -8   7   6        2.48        2.31      6.97 o
  -7   7   6     1036.37     1140.16     33.28 o
  -6   7   6      111.79      118.28     19.71 o
  -5   7   6        0.47        2.04      6.17 o
  -4   7   6       39.27       56.79     12.87 o
  -3   7   6      187.54      235.95     23.55 o
  -2   7   6      231.73      213.76     14.46 o
  -1   7   6      180.22      205.96     19.44 o
   0   7   6      113.87       97.77     11.58 o
   1   7   6      182.23      178.49     14.72 o
   2   7   6      639.94      619.08     23.93 o
   3   7   6      308.67      281.76     15.67 o
   4   7   6      745.62      748.70     24.11 o
   5   7   6      347.69      330.65     29.41 o
   6   7   6      248.55      285.41     22.59 o
   7   7   6       58.86       49.19     20.81 o
   8   7   6      199.97      211.34     21.91 o
   9   7   6      126.57      139.64     20.81 o
 -14   8   6      100.50      131.97     29.57 o
 -13   8   6       26.45       31.76     20.26 o
 -12   8   6       30.62       11.50     16.43 o
 -11   8   6       21.95       41.62     17.52 o
 -10   8   6       28.53       -0.55     13.14 o
  -9   8   6        9.23       16.43     14.24 o
  -8   8   6        6.25        3.92      6.62 o
  -7   8   6      384.10      336.22     46.54 o
  -6   8   6       38.54       31.51      9.31 o
  -5   8   6       54.61       46.86      8.29 o
  -4   8   6        0.05       -7.12      7.12 o
  -3   8   6       34.76       46.89      8.51 o
  -2   8   6        8.08        6.51      6.88 o
  -1   8   6      501.58      465.57     19.94 o
   0   8   6      356.44      369.92     19.07 o
   1   8   6       10.52       11.50     12.59 o
   2   8   6     1614.56     1609.02     46.91 o
   3   8   6        0.69       -3.46      7.31 o
   4   8   6       27.32       26.02      9.10 o
   5   8   6       61.46       51.99     10.60 o
   6   8   6       40.98       21.91     12.54 o
   7   8   6      144.58      133.24     18.39 o
   8   8   6      212.20      277.39     53.39 o
   9   8   6       11.25       -1.23     14.19 o
 -13   9   6      571.04      565.10     47.64 o
 -12   9   6      286.47      284.19     35.05 o
 -11   9   6      194.26      176.32     28.47 o
 -10   9   6      394.87      384.40     37.24 o
  -9   9   6       60.69       75.02     19.71 o
  -8   9   6        4.52       10.40     13.14 o
  -7   9   6      734.17      781.40     45.45 o
  -6   9   6      478.41      522.94     36.69 o
  -5   9   6       94.42       93.64     19.17 o
  -3   9   6      137.67      143.15     18.89 o
  -2   9   6     1622.60     1569.08     37.77 o
  -1   9   6     1196.16     1162.54     32.00 o
   0   9   6      155.06      161.91     13.47 o
   1   9   6      532.59      542.63     25.74 o
   2   9   6      586.27      567.57     20.78 o
   3   9   6      105.01      139.74     12.59 o
   4   9   6     1524.85     1461.37     35.59 o
   5   9   6       62.22       54.31     11.04 o
   6   9   6      567.73      578.88     29.63 o
   7   9   6      314.95      318.66     33.40 o
   8   9   6      271.34      293.44     25.41 o
   9   9   6        0.98        3.07     15.47 o
 -13  10   6       14.29       27.93     20.26 o
 -12  10   6      139.96      105.14     26.28 o
 -11  10   6      235.21      229.98     31.76 o
 -10  10   6       56.64       53.12     19.17 o
  -9  10   6       81.76       80.49     20.81 o
  -8  10   6      683.75      773.18     47.09 o
  -7  10   6        7.85       25.19     14.24 o
  -6  10   6        5.42       10.40     12.05 o
  -5  10   6       44.46       79.95     19.17 o
  -4  10   6       54.43       39.97     15.33 o
  -3  10   6      131.97      130.87     21.36 o
  -2  10   6      116.04      137.99     21.90 o
  -1  10   6        1.41       -3.83     10.95 o
   0  10   6      269.33      263.39     28.47 o
   1  10   6       14.29       24.09     14.24 o
   2  10   6       86.03      107.80     11.44 o
   3  10   6        1.08        6.77      8.14 o
   4  10   6       36.54       24.92     10.39 o
   5  10   6     1414.10     1435.60     36.67 o
   6  10   6       71.83       70.79     12.36 o
   7  10   6       11.07       11.38     12.71 o
   8  10   6       83.42       98.75     18.93 o
   9  10   6      225.22      250.79     38.88 o
 -12  11   6      507.10      585.91     47.64 o
 -11  11   6       29.43       41.62     19.71 o
 -10  11   6       81.80       71.73     21.36 o
  -9  11   6       56.44       45.45     19.17 o
  -8  11   6        0.51       -2.74     12.05 o
  -7  11   6      311.57      314.31     31.21 o
  -6  11   6       56.74       29.02     15.33 o
  -5  11   6       57.03       71.73     19.17 o
  -4  11   6      877.70      832.87     46.54 o
  -3  11   6        3.77       38.88     16.43 o
  -2  11   6        2.28       15.33     13.69 o
  -1  11   6      601.39      575.51     39.43 o
   0  11   6       44.19       29.02     14.78 o
   1  11   6       87.66       68.99     19.17 o
   2  11   6       23.24       11.85     10.52 o
   3  11   6      340.51      347.20     24.00 o
   4  11   6        7.60        7.48     20.53 o
   5  11   6        4.77       16.70     12.39 o
   6  11   6       13.64       19.80     12.97 o
   7  11   6        0.61      -10.95     16.43 o
   8  11   6        9.75       35.59     23.00 o
 -12  12   6      414.19      459.42     44.90 o
 -11  12   6      345.28      355.93     38.33 o
 -10  12   6       24.23       21.90     16.97 o
  -9  12   6      744.55      817.54     51.47 o
  -8  12   6      310.12      358.66     35.05 o
  -7  12   6       66.44       66.26     20.26 o
  -6  12   6     1382.01     1415.49     65.16 o
  -5  12   6     1332.44     1360.19     62.97 o
  -4  12   6      245.12      217.78     17.85 o
  -3  12   6      686.20      744.18     31.21 o
  -2  12   6     2609.46     2409.28    107.05 o
  -1  12   6      107.10      117.18     21.90 o
   0  12   6     1944.61     2045.21     79.95 o
   1  12   6        4.75       -0.28     10.04 o
   2  12   6       41.00       28.90     12.71 o
   3  12   6     1152.17     1120.45     41.61 o
   4  12   6       10.00        5.55     11.93 o
   5  12   6      271.45      332.49     41.62 o
   6  12   6       28.11       17.52     24.64 o
   7  12   6        0.39       31.21     21.36 o
   8  12   6      148.28      154.96     32.31 o
 -11  13   6        9.71        9.31     18.62 o
 -10  13   6       71.32       49.28     20.81 o
  -9  13   6       20.42       -2.19     14.24 o
  -8  13   6      296.63      318.14     33.95 o
  -7  13   6      279.35      360.85     35.59 o
  -6  13   6       92.91      124.58     16.07 o
  -5  13   6        4.47       10.17      9.09 o
  -4  13   6      299.16      289.83     20.09 o
  -3  13   6      181.26      242.87     27.65 o
  -2  13   6      521.72      465.11     23.28 o
  -1  13   6       25.21        9.86     13.69 o
   0  13   6       61.63       48.19     18.07 o
   1  13   6      434.81      444.83     26.30 o
   2  13   6      269.99      276.61     22.84 o
   3  13   6       31.17       41.89     15.61 o
   4  13   6       31.56       24.25     13.49 o
   5  13   6        4.43       -3.98     11.30 o
   6  13   6        1.98        6.20     13.15 o
   7  13   6        0.89      -16.43     16.43 o
 -11  14   6      101.13      108.97     27.38 o
 -10  14   6        2.97       -1.10     15.33 o
  -9  14   6       28.81       45.45     20.26 o
  -8  14   6       15.07       -0.55     14.24 o
  -7  14   6        0.82       13.06     10.82 o
  -6  14   6      486.11      398.03     25.13 o
  -5  14   6      306.12      285.29     29.02 o
  -4  14   6      453.71      460.94     25.25 o
  -3  14   6      374.25      364.05     22.30 o
  -2  14   6      351.24      324.33     20.50 o
  -1  14   6       65.00       72.83     19.71 o
   0  14   6       32.60       39.97     16.97 o
   1  14   6        1.30       12.25     11.23 o
   2  14   6       81.12       73.61     15.29 o
   3  14   6      205.81      186.57     37.24 o
   4  14   6       17.12       19.17     13.54 o
   5  14   6       27.76       37.46     15.04 o
   6  14   6       53.42       44.40     16.25 o
 -10  15   6      392.09      464.35     44.35 o
  -9  15   6      166.52      226.15     32.85 o
  -8  15   6       27.95       17.05     11.80 o
  -7  15   6      531.30      489.54     28.64 o
  -6  15   6      406.69      421.83     43.53 o
  -5  15   6       98.69      117.93     18.07 o
  -4  15   6      984.78      996.14     37.50 o
  -3  15   6      147.22      113.69     14.97 o
  -2  15   6      122.55      160.44     25.74 o
  -1  15   6      618.70      626.43     43.81 o
   0  15   6       92.51       96.43     16.60 o
   1  15   6      553.86      609.32     31.86 o
   2  15   6      177.11      164.17     20.10 o
   3  15   6      113.46      121.90     19.09 o
   4  15   6      519.68      587.24     33.27 o
   5  15   6       90.54       80.84     18.24 o
   6  15   6      250.97      338.27     28.62 o
  -9  16   6      148.56      196.03     32.31 o
  -8  16   6      356.75      354.56     26.71 o
  -7  16   6        1.24       -8.88      8.88 o
  -6  16   6      256.61      295.47     23.42 o
  -5  16   6       24.17       24.09     11.23 o
  -4  16   6       36.21       54.61     12.86 o
  -3  16   6      373.67      401.69     30.12 o
  -2  16   6        1.67       25.74     15.88 o
  -1  16   6      183.62      211.37     28.47 o
   0  16   6      301.90      313.09     24.64 o
   1  16   6        3.63       10.96     12.08 o
   2  16   6       16.68       14.36     13.25 o
   3  16   6        4.12        1.35     12.93 o
   4  16   6        0.31       18.04     23.55 o
   5  16   6        2.49       -1.64     20.26 o
  -8  17   6       16.94       25.34     13.74 o
  -7  17   6      111.55      122.02     20.81 o
  -6  17   6      354.63      272.73     23.04 o
  -5  17   6       10.97       13.26     10.76 o
  -4  17   6       58.98       96.52     15.26 o
  -3  17   6        4.63       26.83     18.07 o
  -2  17   6        4.85       -2.74     13.69 o
  -1  17   6        3.54       24.09     16.43 o
   0  17   6       46.21       59.00     15.04 o
   1  17   6       25.71       39.87     14.34 o
   2  17   6       12.01        2.64     12.89 o
   3  17   6       18.04        2.74     13.68 o
   4  17   6        8.24       16.39     15.61 o
  -7  18   6       15.01       18.32     12.76 o
  -6  18   6      103.89      119.58     17.76 o
  -5  18   6      163.07      142.76     21.63 o
  -4  18   6      268.69      294.44     23.31 o
  -3  18   6     1187.46     1259.43     65.16 o
  -2  18   6      365.69      386.04     37.78 o
  -1  18   6       62.80       76.82     16.68 o
   0  18   6      458.81      515.01     31.57 o
   1  18   6       23.27       29.31     14.28 o
   2  18   6      663.00      806.61     48.46 o
  -5  19   6      120.27      132.90     18.59 o
  -4  19   6      190.85      214.65     30.66 o
  -3  19   6        5.91       12.59     15.88 o
  -2  19   6      325.49      349.36     37.24 o
  -1  19   6      320.40      350.95     27.44 o
   0  19   6        4.12       12.57     13.26 o
 -14   1   7      100.00       99.66     18.00 o
 -13   1   7      134.32      177.05     32.31 o
 -12   1   7        0.76       13.15     10.64 o
 -11   1   7      323.45      325.21     23.22 o
 -10   1   7      680.33      660.38     29.43 o
  -9   1   7      157.94      145.47     15.29 o
  -8   1   7      950.55      928.64     36.14 o
  -7   1   7      957.38      967.98     32.88 o
  -6   1   7      423.85      469.48     31.49 o
  -5   1   7       36.05       48.10     13.96 o
  -4   1   7      118.21       99.20     16.43 o
  -3   1   7       88.20      102.91     12.39 o
  -2   1   7      147.40      170.03     14.78 o
  -1   1   7      107.83      106.16     12.78 o
   0   1   7      723.42      693.93     49.83 o
   1   1   7      352.03      361.11     39.15 o
   2   1   7        6.82       14.20      9.87 o
   3   1   7       15.97       41.40     11.77 o
   4   1   7      128.63      158.27     17.80 o
   5   1   7      133.28      137.95     17.80 o
   6   1   7      298.45      305.57     43.53 o
   7   1   7      343.95      379.54     27.88 o
   8   1   7        6.81        4.07     14.49 o
   9   1   7      456.28      455.52     33.29 o
 -14   2   7      105.42      102.54     17.80 o
 -13   2   7        0.81       -1.24     10.26 o
 -12   2   7      102.20      113.55     16.25 o
 -11   2   7        3.12        4.51      9.86 o
 -10   2   7        3.61       18.68      9.82 o
  -9   2   7       40.07       67.54     11.93 o
  -8   2   7       57.83       75.99     12.16 o
  -7   2   7      319.35      386.81     20.87 o
  -6   2   7      549.68      533.80     23.75 o
  -5   2   7      137.27      121.01     17.52 o
  -4   2   7      164.04      134.23     18.34 o
  -3   2   7     1480.14     1326.21     37.85 o
  -2   2   7        7.99        4.90      8.10 o
  -1   2   7      457.03      506.24     23.22 o
   0   2   7     1505.35     1436.56     41.38 o
   1   2   7       40.76       49.04     12.87 o
   2   2   7     2060.30     1959.42     52.03 o
   3   2   7      547.80      531.93     26.89 o
   4   2   7       80.20      101.90     25.74 o
   5   2   7        3.25        8.33     11.42 o
   6   2   7      163.87      181.25     20.51 o
   7   2   7        1.13      -11.98     11.98 o
   8   2   7       30.57       38.96     18.89 o
   9   2   7       34.05       44.35     18.59 o
 -14   3   7        0.08        8.92     12.08 o
 -13   3   7       40.37       11.27     11.77 o
 -12   3   7       45.53       56.93     16.97 o
 -11   3   7       33.32       32.71     11.84 o
 -10   3   7       82.82       85.05     14.03 o
  -9   3   7      277.13      285.01     19.87 o
  -8   3   7      149.49      140.94     14.49 o
  -7   3   7      311.02      318.44     19.17 o
  -6   3   7       65.77       83.23     18.07 o
  -5   3   7       65.56       55.85     13.69 o
  -4   3   7       48.54       61.11     14.78 o
  -3   3   7        7.58       -1.79      7.09 o
  -2   3   7      281.97      229.99     29.84 o
  -1   3   7      187.67      183.50     17.80 o
   0   3   7       14.45       27.49      9.43 o
   1   3   7       24.37       35.75     10.76 o
   2   3   7       63.14       85.95     13.16 o
   3   3   7       89.66       88.51     14.33 o
   4   3   7      504.52      457.95     25.94 o
   5   3   7      125.43      106.67     16.43 o
   6   3   7       53.02       54.76     15.10 o
   7   3   7       32.40       31.76     15.49 o
   8   3   7      113.25      107.72     42.71 o
   9   3   7       45.83       47.31     18.57 o
 -14   4   7      299.74      328.13     26.35 o
 -13   4   7       17.74       18.58     12.71 o
 -12   4   7      231.46      244.79     21.59 o
 -11   4   7      348.92      372.72     24.40 o
 -10   4   7      238.09      234.44     19.02 o
  -9   4   7     1225.01     1229.51     56.67 o
  -8   4   7      280.84      308.37     28.20 o
  -7   4   7      525.01      582.96     56.67 o
  -6   4   7      853.92      785.74     43.26 o
  -5   4   7        0.48       29.57     11.50 o
  -4   4   7     1129.44     1212.90     35.70 o
  -3   4   7      279.80      292.33     17.85 o
  -2   4   7      479.22      517.36     51.20 o
  -1   4   7      584.53      718.12     27.52 o
   0   4   7     1250.62     1165.98     36.08 o
   1   4   7      309.00      333.56     20.74 o
   2   4   7       92.14       93.17     13.71 o
   3   4   7      196.16      177.89     17.37 o
   4   4   7        5.37        6.32     10.82 o
   5   4   7      544.40      513.61     28.58 o
   6   4   7      180.76      201.87     21.47 o
   7   4   7        0.42       -5.14     12.58 o
   8   4   7      529.65      541.62     33.68 o
   9   4   7        0.28      -20.82     28.75 o
 -13   5   7      232.57      231.08     33.40 o
 -12   5   7       67.48       76.75     14.73 o
 -11   5   7      546.99      532.78     27.68 o
 -10   5   7      815.49      747.22     30.95 o
  -9   5   7       43.35       55.95     12.59 o
  -8   5   7      855.24      884.72     43.81 o
  -7   5   7      270.14      280.26     18.15 o
  -6   5   7       15.74       27.40      8.80 o
  -5   5   7      383.51      358.66     25.19 o
  -4   5   7     1810.24     1731.96     44.27 o
  -3   5   7      257.05      236.12     16.18 o
  -2   5   7     1429.09     1327.86     37.81 o
  -1   5   7      346.19      331.36     19.32 o
   0   5   7       76.16       66.86     11.38 o
   1   5   7     1794.44     1695.95     47.64 o
   2   5   7      879.38      875.28     25.60 o
   3   5   7      317.79      324.67     21.81 o
   4   5   7      203.38      198.36     19.26 o
   5   5   7       52.61       42.71     13.94 o
   6   5   7      137.06      205.20     21.42 o
   7   5   7       75.96       64.31     16.81 o
   8   5   7       68.91       53.02     17.80 o
 -13   6   7       34.94       30.12     20.26 o
 -12   6   7       32.70       33.95     18.62 o
 -11   6   7       68.90       46.00     19.71 o
 -10   6   7       93.86       80.29     13.02 o
  -9   6   7       19.29       20.40      8.91 o
  -8   6   7        2.97       15.94      8.55 o
  -7   6   7      186.78      148.39     23.55 o
  -6   6   7      114.51      159.56     14.06 o
  -5   6   7        3.08       -6.02      8.21 o
  -4   6   7        3.30        4.62      6.84 o
  -3   6   7     1196.00     1109.00     33.28 o
  -2   6   7      254.74      266.80     18.07 o
  -1   6   7      134.57      143.17     13.79 o
   0   6   7       73.71       85.13     12.08 o
   1   6   7      282.84      287.49     19.07 o
   2   6   7       66.21       76.36     10.48 o
   3   6   7      259.07      255.48     20.19 o
   4   6   7      157.49      175.52     18.54 o
   5   6   7      217.88      218.61     21.04 o
   6   6   7       56.44       60.23     15.49 o
   7   6   7        2.10       10.13     13.55 o
   8   6   7       66.67       82.83     18.93 o
 -13   7   7      276.86      238.74     35.05 o
 -12   7   7       60.78       87.07     24.64 o
 -11   7   7       73.64       70.64     21.36 o
 -10   7   7      151.99      152.23     26.28 o
  -9   7   7      380.33      364.14     34.50 o
  -8   7   7      200.00      224.51     27.93 o
  -7   7   7      640.25      666.40     43.26 o
  -6   7   7        0.01       25.46      8.28 o
  -5   7   7      485.87      505.96     27.93 o
  -4   7   7       47.58       35.37      8.87 o
  -3   7   7      596.32      788.56     38.06 o
  -2   7   7     1010.50     1113.69     41.62 o
  -1   7   7      299.16      288.23     19.71 o
   0   7   7       98.29      122.94     13.42 o
   1   7   7     1437.56     1406.41     41.38 o
   2   7   7       77.09       72.32     10.77 o
   3   7   7      556.89      504.87     21.02 o
   4   7   7       19.70       20.44     13.42 o
   5   7   7        0.05       11.77     12.00 o
   6   7   7      544.99      580.73     53.12 o
   7   7   7      791.69      831.99     38.84 o
   8   7   7        2.26      -14.67     17.25 o
 -13   8   7        0.35       15.88     19.17 o
 -12   8   7      200.24      242.58     34.50 o
 -11   8   7      232.90      251.89     33.40 o
 -10   8   7      802.84      822.46     52.02 o
  -9   8   7     1695.97     1623.57     73.38 o
  -8   8   7       32.30       19.17     14.78 o
  -7   8   7      104.38      128.68     24.09 o
  -6   8   7      704.52      630.81     42.71 o
  -5   8   7      439.41      436.97     34.50 o
  -4   8   7      717.44      703.09     43.26 o
  -3   8   7      879.59      829.58     47.09 o
  -2   8   7      120.38      119.79     12.35 o
  -1   8   7      414.77      469.39     21.94 o
   0   8   7     1152.23     1061.53     59.96 o
   1   8   7      412.34      376.90     21.84 o
   2   8   7      470.96      484.71     23.00 o
   3   8   7      572.84      586.36     22.88 o
   4   8   7       27.65       30.76     12.76 o
   5   8   7      214.29      224.51     42.16 o
   6   8   7       96.15       98.08     18.19 o
   7   8   7       69.71       72.65     17.59 o
   8   8   7      281.66      309.56     27.42 o
 -12   9   7        1.56       -1.10     16.97 o
 -11   9   7        4.62       -8.76     14.24 o
 -10   9   7       16.41        0.55     14.78 o
  -9   9   7        7.98       31.76     16.43 o
  -8   9   7       91.16      102.40     22.45 o
  -7   9   7      162.39      149.49     24.64 o
  -6   9   7       40.44       37.78     16.43 o
  -5   9   7        9.14       35.59     15.88 o
  -4   9   7       46.70       26.83     15.88 o
  -3   9   7        4.86       10.95     12.59 o
  -2   9   7       30.63       48.73     17.52 o
  -1   9   7        9.27       26.83     15.33 o
   0   9   7       69.63       73.92     19.71 o
   1   9   7        4.33       -5.48     13.14 o
   2   9   7       88.77      102.64     16.04 o
   3   9   7      379.72      375.94     24.64 o
   4   9   7       51.07       18.07     16.97 o
   5   9   7      112.49      147.30     28.47 o
   6   9   7       56.56       77.21     25.74 o
   7   9   7       11.69       20.26     21.36 o
 -12  10   7      407.42      455.04     44.90 o
 -11  10   7      306.70      336.76     38.33 o
 -10  10   7        8.33        5.48     14.78 o
  -9  10   7      144.65      140.18     25.74 o
  -8  10   7      169.10      240.93     31.21 o
  -7  10   7      268.43      256.27     30.66 o
  -6  10   7     1710.00     1703.52     73.92 o
  -5  10   7      766.73      660.38     44.35 o
  -4  10   7     1165.74     1182.77     59.69 o
  -3  10   7     2811.51     2916.95    101.85 o
  -2  10   7      275.42      227.79     29.02 o
  -1  10   7      644.74      664.76     44.90 o
   0  10   7      556.44      571.12     41.62 o
   1  10   7       29.58       46.00     19.17 o
   2  10   7      979.28      987.01     53.12 o
   3  10   7      285.55      346.47     24.57 o
   4  10   7       17.11       17.52     18.62 o
   5  10   7      250.95      254.62     35.05 o
   6  10   7      362.81      384.40     42.16 o
   7  10   7        0.55       -6.02     20.26 o
 -11  11   7      214.44      236.01     34.50 o
 -10  11   7      388.31      354.28     38.88 o
  -9  11   7       79.54       57.50     20.26 o
  -8  11   7      647.06      588.65     44.35 o
  -7  11   7      893.82      944.57     55.31 o
  -6  11   7      112.64      106.23     23.00 o
  -5  11   7      861.69      960.45     53.66 o
  -4  11   7      619.72      618.76     43.81 o
  -3  11   7      328.58      416.16     36.69 o
  -2  11   7      343.70      348.26     34.50 o
  -1  11   7        5.11       25.74     15.88 o
   0  11   7      302.65      348.81     33.95 o
   1  11   7     1311.38     1282.83     44.51 o
   2  11   7      250.05      262.82     22.83 o
   3  11   7      347.09      415.28     49.01 o
   4  11   7      529.65      532.97     30.52 o
   5  11   7       53.58       60.78     24.09 o
   6  11   7       44.49       44.35     23.55 o
 -11  12   7        8.10       13.69     17.52 o
 -10  12   7       30.99       28.47     18.07 o
  -9  12   7        0.26        0.55     14.24 o
  -8  12   7        0.97        9.31     15.33 o
  -7  12   7       26.95       54.21     19.71 o
  -5  12   7      206.24      221.77     29.02 o
  -4  12   7        3.86       37.78     18.07 o
  -3  12   7        6.81       31.76     17.52 o
  -2  12   7      146.80      139.63     25.19 o
  -1  12   7      128.94      132.51     25.19 o
   0  12   7        0.85       15.33     14.78 o
   1  12   7       16.13       27.21     12.76 o
   2  12   7        5.86        2.49     11.97 o
   3  12   7      165.74      165.13     20.13 o
   4  12   7       17.46       48.45     15.47 o
   5  12   7        5.04       35.59     21.36 o
   6  12   7       95.63       75.57     27.38 o
 -10  13   7     1038.79     1117.61     65.16 o
  -9  13   7       39.83       84.87     24.64 o
  -8  13   7      295.20      306.64     36.14 o
  -7  13   7      718.26      609.46     46.54 o
  -5  13   7     2521.56     2376.49     93.09 o
  -4  13   7      947.18      969.76     55.85 o
  -3  13   7       30.03       16.97     15.33 o
  -2  13   7      225.95      209.18     29.02 o
  -1  13   7      471.37      531.70     42.16 o
   0  13   7        6.79       21.90     15.88 o
   1  13   7      140.18      201.26     20.90 o
   2  13   7       64.54       86.58     21.90 o
   3  13   7      293.05      326.19     38.60 o
   4  13   7     1457.04     1533.48     53.42 o
   5  13   7      117.01      150.04     31.21 o
  -9  14   7     1159.86     1324.05     71.73 o
  -8  14   7      371.29      357.02     39.97 o
  -7  14   7      164.66      144.56     27.93 o
  -6  14   7     1330.86     1331.16     67.35 o
  -5  14   7      506.23      544.29     43.26 o
  -4  14   7       31.37       97.47     22.45 o
  -3  14   7     1002.70      994.95     57.50 o
  -2  14   7      165.01      223.41     30.66 o
  -1  14   7      570.67      678.45     48.19 o
   0  14   7      993.19     1050.26     59.14 o
   1  14   7       25.16       41.82     14.72 o
   2  14   7      248.93      284.69     26.83 o
   3  14   7      731.71      772.09     37.94 o
   4  14   7       40.20       80.00     21.08 o
  -8  15   7       58.49       70.64     23.55 o
  -7  15   7        6.87       -2.74     14.78 o
  -6  15   7      170.04      192.20     29.02 o
  -5  15   7      539.37      476.94     41.07 o
  -4  15   7       22.26       31.76     17.52 o
  -3  15   7       16.08       55.85     20.26 o
  -2  15   7      151.41      210.27     30.66 o
  -1  15   7      161.23      179.61     29.02 o
   0  15   7       25.72       23.05     22.18 o
   1  15   7      164.78      203.86     44.90 o
   2  15   7      103.52      142.39     20.65 o
   3  15   7       21.20       30.01     16.21 o
  -6  16   7      298.92      328.55     37.24 o
  -5  16   7       59.27      103.49     24.09 o
  -4  16   7     1166.08     1149.92     64.07 o
  -3  16   7      351.00      399.18     39.97 o
  -2  16   7      166.98      180.70     29.57 o
  -1  16   7      360.90      410.68     40.52 o
   0  16   7      328.45      317.68     26.30 o
   1  16   7       46.77       30.39     15.13 o
   2  16   7       56.68       67.77     33.68 o
  -6  17   7       86.94       66.26     22.45 o
  -5  17   7      250.35      261.20     34.50 o
  -4  17   7      242.47      282.55     35.59 o
  -3  17   7       46.69       93.09     25.19 o
  -2  17   7      480.99      539.91     45.45 o
  -1  17   7      190.51      211.87     23.62 o
   0  17   7       44.94       71.32     34.50 o
 -13   0   8       96.87      147.30     28.47 o
 -12   0   8        7.17        2.74     15.88 o
 -11   0   8      394.80      376.19     36.14 o
 -10   0   8      175.14      123.75     23.00 o
  -9   0   8      562.95      642.86     42.16 o
  -8   0   8      106.93       98.02     20.26 o
  -7   0   8      629.98      577.15     37.78 o
  -6   0   8     1088.17     1064.49     50.38 o
  -5   0   8      370.64      315.41     29.02 o
  -4   0   8     1392.77     1315.83     56.95 o
  -3   0   8      279.48      261.20     26.83 o
  -2   0   8      663.02      578.24     36.69 o
  -1   0   8     2248.63     2099.97     77.21 o
   0   0   8      144.31      148.94     23.55 o
   1   0   8     5485.71     5289.61    151.13 o
   2   0   8       31.88       39.97     18.62 o
   3   0   8       20.35       58.59     19.71 o
   4   0   8      136.77      158.80     27.93 o
   5   0   8      608.30      716.78     50.38 o
   6   0   8       88.80       87.61     25.74 o
   7   0   8      342.92      302.81     39.43 o
 -13   1   8       82.70       78.92     17.04 o
 -12   1   8       67.94       54.57     14.70 o
 -11   1   8      391.44      469.97     31.76 o
 -10   1   8      353.56      349.15     23.61 o
  -9   1   8      212.56      156.87     28.20 o
  -8   1   8      263.77      276.20     20.48 o
  -7   1   8      164.63      142.37     22.45 o
  -6   1   8      134.31      147.61     15.10 o
  -5   1   8      339.02      349.31     24.09 o
  -4   1   8        2.47       -5.48     10.68 o
  -3   1   8       71.55       48.57     11.42 o
  -2   1   8      105.76       95.92     13.49 o
  -1   1   8      503.02      571.11     50.65 o
   0   1   8      196.73      183.14     17.61 o
   1   1   8      674.63      684.12     30.59 o
   2   1   8       10.96       29.30     12.39 o
   3   1   8      338.44      349.32     24.38 o
   4   1   8       94.38      101.94     23.82 o
   5   1   8       17.66       30.12     14.33 o
   6   1   8      183.35      204.08     52.02 o
   7   1   8       30.61       28.20     17.04 o
 -13   2   8       33.41       44.35     14.97 o
 -12   2   8       51.53       36.20     13.74 o
 -11   2   8      209.96      162.97     18.54 o
 -10   2   8     1513.57     1443.36     46.03 o
  -9   2   8      212.01      220.11     19.09 o
  -8   2   8        0.40       -4.23      8.41 o
  -7   2   8      265.58      252.82     18.70 o
  -6   2   8       39.66       34.14     12.87 o
  -5   2   8        1.00        3.71      8.49 o
  -4   2   8       14.12       16.97     15.33 o
  -3   2   8        0.37        4.51      7.93 o
  -2   2   8       78.52       77.34     12.58 o
  -1   2   8     1076.52      965.10     34.40 o
   0   2   8      571.72      577.47     27.28 o
   1   2   8        7.64       16.62     10.79 o
   2   2   8     1328.90     1224.75     41.77 o
   3   2   8       66.83       78.92     15.88 o
   4   2   8       28.76       39.75     13.92 o
   5   2   8      299.36      321.86     25.94 o
   6   2   8       55.61       46.47     16.45 o
   7   2   8      219.66      252.22     26.52 o
 -13   3   8      438.76      442.35     29.78 o
 -12   3   8       12.48       20.05     12.47 o
 -11   3   8       76.13      108.57     16.29 o
 -10   3   8      342.37      368.62     23.92 o
  -9   3   8       69.91       86.41     14.42 o
  -8   3   8      661.08      714.91     30.25 o
  -7   3   8      144.07      153.25     15.59 o
  -6   3   8      927.44      800.28     30.95 o
  -5   3   8     2085.42     1985.03     51.73 o
  -4   3   8      224.59      205.42     17.07 o
  -3   3   8      510.00      485.17     23.77 o
  -2   3   8      522.34      501.38     24.48 o
  -1   3   8       18.31       24.28     13.14 o
   0   3   8     1981.29     1910.13     51.82 o
   1   3   8       11.87        7.44     12.59 o
   2   3   8      513.83      484.77     26.89 o
   3   3   8      526.50      541.27     49.01 o
   4   3   8      359.53      372.95     26.13 o
   5   3   8       86.03      107.02     18.19 o
   6   3   8      647.64      679.93     55.85 o
   7   3   8       31.76       23.99     16.84 o
 -12   4   8      110.69      154.42     29.02 o
 -11   4   8       75.67       76.60     14.78 o
 -10   4   8       66.55       67.71     18.89 o
  -9   4   8       37.10       21.44     10.79 o
  -8   4   8       74.47       78.69     13.40 o
  -7   4   8      800.36      744.52     41.62 o
  -6   4   8      203.59      203.37     16.92 o
  -5   4   8      240.64      258.13     21.08 o
  -4   4   8      402.40      337.04     26.01 o
  -3   4   8       81.58       74.93     12.37 o
  -2   4   8      463.53      401.53     23.55 o
  -1   4   8     1337.52     1261.58     39.91 o
   0   4   8       39.50       54.79     13.42 o
   1   4   8      818.44      767.29     32.07 o
   2   4   8     1032.00     1053.24     38.57 o
   3   4   8       58.95       55.22     14.33 o
   4   4   8        0.37        6.29     11.80 o
   5   4   8      195.23      182.83     41.34 o
   6   4   8       21.09       11.82     15.09 o
   7   4   8      165.00      193.05     24.01 o
 -12   5   8       89.88       81.59     24.09 o
 -11   5   8       72.01       51.47     20.81 o
 -10   5   8      111.96      125.94     24.64 o
  -9   5   8       12.09      -11.50     11.50 o
  -8   5   8      106.88      138.54     24.09 o
  -7   5   8        4.32       16.19      9.20 o
  -6   5   8        2.11       -1.42      7.63 o
  -5   5   8        1.49        8.88      8.16 o
  -4   5   8        0.20       -0.15      8.32 o
  -3   5   8       20.88       23.77      9.87 o
  -2   5   8       63.98       54.65     11.44 o
  -1   5   8       40.08       48.83     11.58 o
   0   5   8      186.12      181.54     17.22 o
   1   5   8      394.45      401.90     24.25 o
   2   5   8       62.57       92.74     15.09 o
   3   5   8      272.40      272.39     22.06 o
   4   5   8       97.29       99.29     16.92 o
   5   5   8        0.29       -6.42     11.69 o
   6   5   8      292.26      248.78     27.65 o
 -12   6   8      270.65      275.43     36.14 o
 -11   6   8       22.68       43.26     20.26 o
 -10   6   8      316.80      410.68     39.43 o
  -9   6   8      317.48      316.50     35.05 o
  -8   6   8        1.05       -7.67     13.69 o
  -7   6   8      825.95      922.12     52.57 o
  -6   6   8      173.70      158.80     24.64 o
  -5   6   8      350.57      310.58     19.86 o
  -4   6   8     1095.87     1008.10     33.80 o
  -3   6   8      390.75      377.66     21.45 o
  -2   6   8      287.47      285.95     19.34 o
  -1   6   8     1944.68     1788.02     48.96 o
   0   6   8      931.76      902.86     34.04 o
   1   6   8       46.85       64.13     13.64 o
   2   6   8      356.84      365.92     24.25 o
   3   6   8      126.68      124.73     17.61 o
   4   6   8      217.96      256.14     28.20 o
   5   6   8      451.07      470.74     30.41 o
   6   6   8        0.03       -3.65     29.57 o
 -12   7   8       43.22       48.73     23.00 o
 -11   7   8      399.49      440.80     42.16 o
 -10   7   8       40.20       43.26     18.62 o
  -9   7   8       46.04       65.71     21.36 o
  -8   7   8      217.33      201.51     29.02 o
  -7   7   8      214.70      198.22     27.93 o
  -6   7   8      116.50       98.56     21.90 o
  -5   7   8      244.07      247.51     30.12 o
  -4   7   8        7.71       -5.48     13.14 o
  -3   7   8      116.93      134.70     24.09 o
  -2   7   8      327.21      315.95     32.85 o
  -1   7   8       48.43       64.61     19.71 o
   0   7   8      719.72      702.54     47.09 o
   1   7   8      365.48      364.42     23.53 o
   2   7   8       30.46       37.96     13.15 o
   3   7   8      287.56      284.17     22.92 o
   4   7   8       78.99       58.51     16.15 o
   5   7   8      251.51      278.70     25.13 o
   6   7   8      124.67      176.32     33.95 o
 -11   8   8       54.93       46.54     21.90 o
 -10   8   8       11.93       10.40     16.43 o
  -9   8   8        0.42        0.00     14.24 o
  -8   8   8       38.06       45.45     20.26 o
  -7   8   8       11.61        9.31     13.69 o
  -6   8   8        2.98        7.12     14.24 o
  -5   8   8        2.95      -11.50     11.50 o
  -4   8   8       89.66       90.35     21.90 o
  -3   8   8       99.51      128.13     24.09 o
  -2   8   8        0.89       13.14     15.33 o
  -1   8   8        2.78       14.24     14.24 o
   0   8   8       97.87      105.14     23.55 o
   1   8   8      101.35      127.04     25.19 o
   2   8   8      201.96      210.27     31.21 o
   3   8   8       30.70       58.04     21.90 o
   4   8   8       14.56        9.31     19.71 o
   5   8   8       21.52       36.69     21.90 o
 -11   9   8       55.25       87.61     25.19 o
 -10   9   8      127.71      102.94     25.74 o
  -9   9   8        4.57       26.83     18.07 o
  -8   9   8      260.63      294.05     35.59 o
  -7   9   8      230.81      312.67     35.05 o
  -6   9   8      166.42      203.70     29.02 o
  -5   9   8      344.37      335.12     35.05 o
  -4   9   8       35.30       39.43     16.97 o
  -3   9   8      622.22      569.48     42.71 o
  -2   9   8      282.33      311.02     33.95 o
  -1   9   8        3.28       21.36     15.33 o
   0   9   8      995.40     1084.75     59.69 o
   1   9   8      168.28      170.72     19.14 o
   2   9   8       11.80        4.93     16.43 o
   3   9   8      429.14      480.23     43.81 o
   4   9   8      367.03      454.49     44.90 o
   5   9   8      108.43      154.42     31.76 o
 -10  10   8       72.11       99.11     26.83 o
  -9  10   8        2.85        3.29     15.88 o
  -8  10   8       49.36       46.54     20.26 o
  -6  10   8      240.67      210.27     29.57 o
  -5  10   8       41.52       35.05     18.07 o
  -4  10   8       26.52       23.55     15.33 o
  -3  10   8       27.19       44.90     18.07 o
  -2  10   8       12.41        8.76     14.78 o
  -1  10   8       29.69       21.90     16.43 o
   0  10   8      249.37      282.00     33.95 o
   1  10   8      136.15      157.20     19.26 o
   2  10   8      263.73      281.46     35.59 o
   3  10   8        5.68        6.02     17.52 o
   4  10   8       76.98       58.59     24.64 o
 -10  11   8       20.87        7.67     18.07 o
  -9  11   8        9.65       13.69     18.62 o
  -8  11   8       35.40       25.74     18.62 o
  -6  11   8       91.25       94.73     23.00 o
  -5  11   8        0.71       -7.67     12.05 o
  -4  11   8      201.06      219.58     30.66 o
  -3  11   8      258.53      204.79     30.12 o
  -2  11   8       46.50       59.69     21.36 o
  -1  11   8        4.30       -6.57     13.14 o
   0  11   8      134.56      140.73     27.93 o
   1  11   8      128.35      120.80     18.78 o
   2  11   8        2.91       -4.93     16.43 o
   3  11   8      321.19      295.69     38.33 o
   4  11   8      238.65      245.86     36.69 o
  -9  12   8      282.57      297.34     38.33 o
  -8  12   8        1.37        3.29     16.97 o
  -7  12   8      375.76      310.48     36.14 o
  -6  12   8     1527.96     1590.17     76.11 o
  -5  12   8       14.98       -1.10     14.78 o
  -4  12   8     1628.15     1505.29     73.38 o
  -3  12   8      186.03      217.94     31.21 o
  -2  12   8       69.36       66.26     21.90 o
  -1  12   8      366.57      371.81     38.33 o
   0  12   8      163.50      215.75     31.76 o
   1  12   8      237.51      254.77     24.18 o
   2  12   8      728.30      767.71     55.31 o
   3  12   8      543.57      531.15     48.73 o
  -8  13   8      128.98      145.11     30.12 o
  -7  13   8        0.24       -9.86     15.33 o
  -6  13   8      128.81       85.97     24.64 o
  -5  13   8        1.44       19.17     16.97 o
  -4  13   8        6.26       42.16     19.17 o
  -3  13   8       38.07       42.71     20.26 o
  -2  13   8      159.31      183.99     31.21 o
  -1  13   8       11.46       15.88     18.07 o
   0  13   8      238.23      319.60     26.72 o
   1  13   8      273.93      319.65     27.03 o
   2  13   8       22.99       29.01     15.51 o
  -7  14   8        7.26        7.12     15.33 o
  -6  14   8      165.92      173.03     30.66 o
  -5  14   8       78.12       79.95     24.09 o
  -4  14   8       85.94      114.99     26.28 o
  -3  14   8        5.79       12.05     16.43 o
  -2  14   8        8.46       20.81     18.62 o
  -1  14   8       93.27       64.07     23.00 o
   0  14   8      108.51      144.61     20.90 o
   1  14   8        7.98       39.65     22.45 o
  -5  15   8      460.69      464.35     44.90 o
  -4  15   8       11.66       21.90     18.07 o
  -3  15   8      365.34      353.19     39.43 o
  -2  15   8      250.75      294.05     37.78 o
  -1  15   8       47.41       25.74     20.26 o
 -11   1   9      516.64      542.04     40.52 o
 -10   1   9      530.73      525.59     29.62 o
  -9   1   9       87.14      141.28     25.74 o
  -8   1   9      819.04      787.88     32.70 o
  -7   1   9       49.05       58.56     12.76 o
  -6   1   9      193.02      226.63     18.93 o
  -5   1   9      300.37      350.06     22.26 o
  -4   1   9       15.82       28.63     10.26 o
  -3   1   9       70.10       71.32     14.78 o
  -2   1   9      180.04      187.63     18.00 o
  -1   1   9       38.35       68.08     16.43 o
   0   1   9      121.54      120.76     16.97 o
   1   1   9        0.46        6.10     11.54 o
   2   1   9      135.62      163.23     19.35 o
   3   1   9      437.86      411.77     28.07 o
   4   1   9       85.25       88.33     18.78 o
 -11   2   9      367.73      399.35     27.93 o
 -10   2   9       34.24       27.93     12.76 o
  -9   2   9      204.50      204.25     29.02 o
  -8   2   9      167.19      139.80     37.51 o
  -7   2   9      921.92      877.19     34.43 o
  -6   2   9       84.59       79.81     14.10 o
  -5   2   9      450.56      468.20     25.31 o
  -4   2   9      676.15      613.11     28.62 o
  -3   2   9      168.86      149.90     16.68 o
  -2   2   9      399.49      388.48     23.75 o
  -1   2   9       10.35       29.98     11.80 o
   0   2   9      403.66      396.08     25.41 o
   1   2   9      421.94      447.29     27.07 o
   2   2   9      711.79      683.98     33.66 o
   3   2   9       87.89       86.79     17.41 o
   4   2   9      553.46      485.31     31.51 o
 -11   3   9       16.38       26.28     19.17 o
 -10   3   9       68.53       77.76     23.55 o
  -9   3   9       13.70       27.30     11.44 o
  -8   3   9        5.25        8.51      9.98 o
  -7   3   9       10.84       18.15     10.13 o
  -6   3   9        0.19       13.59      9.87 o
  -5   3   9      355.02      355.15     37.51 o
  -4   3   9       26.44       46.79     11.69 o
  -3   3   9        0.15        4.31      9.20 o
  -2   3   9       14.10       15.88     10.07 o
  -1   3   9      308.24      295.70     22.06 o
   0   3   9      279.58      248.51     21.29 o
   1   3   9      173.45      195.93     33.40 o
   2   3   9       11.27       12.05     12.39 o
   3   3   9        7.43       11.63     13.10 o
   4   3   9       13.53       23.79     15.47 o
 -11   4   9       23.47       22.45     20.81 o
 -10   4   9      367.64      423.83     41.07 o
  -9   4   9      151.76      160.44     27.93 o
  -7   4   9      191.61      198.77     28.47 o
  -6   4   9       49.99       55.86     12.89 o
  -5   4   9        5.73        8.50      9.82 o
  -4   4   9      415.89      408.06     23.53 o
  -3   4   9       92.07      123.47     32.58 o
  -2   4   9      245.43      285.92     27.11 o
  -1   4   9      831.86      746.35     32.51 o
   0   4   9       23.58       36.21     13.15 o
   1   4   9      238.34      304.24     23.47 o
   2   4   9      202.30      197.34     21.29 o
   3   4   9        1.88       22.21     24.37 o
   4   4   9      334.06      401.72     29.53 o
 -10   5   9       67.56       91.45     25.74 o
  -9   5   9      221.15      236.01     32.85 o
  -7   5   9       22.03       27.38     17.52 o
  -6   5   9     1256.40     1184.96     61.33 o
  -5   5   9      595.24      634.64     44.90 o
  -4   5   9        0.07        3.83     15.88 o
  -3   5   9      791.07      870.65     52.57 o
  -2   5   9      168.08      167.01     27.38 o
  -1   5   9       86.42       94.62     21.63 o
   0   5   9      458.99      532.27     46.27 o
   1   5   9      219.69      235.82     21.31 o
   2   5   9      295.63      342.07     25.86 o
   3   5   9      777.04      827.21     38.12 o
   4   5   9        0.30      -15.35     27.38 o
 -10   6   9       61.75       73.38     24.64 o
  -9   6   9       50.06       68.99     22.45 o
  -8   6   9        0.43       15.88     15.33 o
  -7   6   9       51.00       40.52     18.62 o
  -6   6   9       19.47       13.69     16.43 o
  -5   6   9       31.18       29.57     17.52 o
  -4   6   9      255.44      262.84     32.31 o
  -3   6   9        6.07       -8.76     14.24 o
  -2   6   9       64.04       49.28     19.71 o
  -1   6   9        8.09       21.90     16.43 o
   0   6   9       60.47       49.83     20.81 o
   1   6   9      120.63      146.75     29.02 o
   2   6   9       85.04       72.28     24.09 o
   3   6   9        1.96       -0.55     20.26 o
 -10   7   9       87.49       87.61     26.83 o
  -9   7   9       27.57       33.40     20.81 o
  -8   7   9       57.23       93.64     24.09 o
  -7   7   9        0.19        1.10     14.78 o
  -6   7   9       18.23        1.64     14.78 o
  -5   7   9       11.32       15.88     16.43 o
  -4   7   9       18.95        9.31     14.78 o
  -3   7   9      422.56      430.40     39.97 o
  -2   7   9       34.97       46.54     20.26 o
  -1   7   9      137.60      154.96     27.93 o
   0   7   9       10.49       52.02     20.26 o
   1   7   9       11.76        8.76     16.97 o
   2   7   9       76.44      104.59     26.28 o
   3   7   9       50.30       -5.48     18.62 o
  -9   8   9      134.58      144.01     30.12 o
  -8   8   9       49.27       38.88     20.26 o
  -7   8   9      331.50      419.99     40.52 o
  -6   8   9      103.03       76.11     23.00 o
  -5   8   9       51.74       66.26     21.90 o
  -4   8   9      426.29      451.21     41.62 o
  -3   8   9        0.22        7.12     15.88 o
  -2   8   9      273.96      278.17     34.50 o
  -1   8   9      165.61      201.51     30.66 o
   0   8   9       44.10       40.52     21.90 o
   1   8   9      465.78      464.89     44.90 o
   2   8   9      451.07      402.47     42.71 o
   3   8   9       89.68       95.28     28.47 o
  -9   9   9       13.62       20.26     19.71 o
  -8   9   9       34.54       14.24     16.97 o
  -7   9   9        1.71       14.78     15.88 o
  -6   9   9       12.92       16.97     16.97 o
  -5   9   9       90.66      106.78     25.74 o
  -4   9   9        1.84       26.28     18.07 o
  -3   9   9        6.60       21.36     18.07 o
  -2   9   9       11.83       -7.12     15.88 o
  -1   9   9       70.31       57.50     21.36 o
   0   9   9       23.91       17.52     19.71 o
   1   9   9        0.19       10.95     18.62 o
   2   9   9        2.16      -10.40     18.07 o
  -8  10   9       86.33       82.14     25.74 o
  -7  10   9      286.37      256.81     35.05 o
  -6  10   9       26.99       16.97     18.07 o
  -5  10   9      325.48      337.31     38.33 o
  -4  10   9      556.78      553.60     46.00 o
  -3  10   9        1.02       10.95     16.43 o
  -2  10   9       62.52       88.16     24.09 o
  -1  10   9        6.76       14.24     16.97 o
   0  10   9       22.54       63.52     22.45 o
   1  10   9      127.04      161.54     31.21 o
  -7  11   9       29.33       23.00     18.62 o
  -6  11   9       76.94       79.40     24.64 o
  -5  11   9       54.17      104.04     26.28 o
  -4  11   9        0.20       19.17     18.07 o
  -3  11   9      128.12      191.65     32.31 o
  -2  11   9       33.91       27.93     19.71 o
  -1  11   9      353.67      428.75     43.26 o
   0  11   9      329.85      295.15     38.33 o
  -5  12   9       75.68       82.68     24.64 o
  -4  12   9      228.70      291.86     37.24 o
  -3  12   9        4.31       -1.10     18.07 o
  -2  12   9       23.69       47.09     21.90 o
  -8   0  10      197.56      214.65     28.47 o
  -7   0  10       22.24        8.21     14.78 o
  -6   0  10      125.43      157.16     25.19 o
  -5   0  10      540.17      525.68     40.52 o
  -4   0  10      325.52      309.93     32.31 o
  -3   0  10        0.15       16.43     15.88 o
  -2   0  10      153.92      195.49     28.47 o
  -1   0  10        3.05       19.17     18.07 o
   0   0  10      122.15      116.63     25.74 o
   1   0  10      365.68      394.80     39.97 o
  -8   1  10       73.96       73.30     15.04 o
  -7   1  10        0.16        4.03     11.15 o
  -6   1  10       40.37       49.45     13.15 o
  -5   1  10       15.18       11.84     13.42 o
  -4   1  10        2.31        8.68     10.43 o
  -3   1  10       26.51       17.53     11.60 o
  -2   1  10      373.85      344.19     24.97 o
  -1   1  10      137.59      158.25     19.99 o
   0   1  10       30.81       32.23     14.52 o
   1   1  10        1.89       -1.23     12.93 o
  -8   2  10        5.39        7.67     16.43 o
  -7   2  10       60.25       66.80     21.36 o
  -6   2  10       34.42       45.63     12.76 o
  -5   2  10       60.85       53.18     13.71 o
  -4   2  10       44.58       38.88     12.62 o
  -3   2  10       11.41        8.40     10.64 o
  -2   2  10      938.51      912.01     37.89 o
  -1   2  10      325.62      357.55     26.12 o
   0   2  10      232.83      225.16     24.64 o
   1   2  10      183.64      187.70     41.89 o
  -8   3  10       83.29       85.42     23.55 o
  -7   3  10      231.42      236.01     32.31 o
  -6   3  10      627.13      642.86     46.54 o
  -5   3  10      206.87      206.44     30.12 o
  -4   3  10       28.68       63.52     21.90 o
  -3   3  10      264.21      278.72     33.40 o
  -2   3  10      119.98      133.16     18.24 o
  -1   3  10       47.66       40.46     14.65 o
   0   3  10      296.13      343.21     26.35 o
   1   3  10        2.14       30.62     14.47 o
  -8   4  10       11.52       27.93     18.62 o
  -7   4  10       20.68       21.36     18.62 o
  -6   4  10        5.71       14.24     17.52 o
  -5   4  10      317.60      307.74     35.05 o
  -4   4  10       57.89       77.76     23.00 o
  -3   4  10        2.75       31.76     17.52 o
  -2   4  10       47.50       65.71     23.00 o
  -1   4  10       59.73       44.90     20.81 o
   0   4  10        1.34       26.28     21.36 o
  -7   5  10       33.14       51.47     21.90 o
  -6   5  10       49.86       78.85     23.55 o
  -5   5  10      151.34      151.13     27.93 o
  -4   5  10       11.30       32.31     19.71 o
  -3   5  10       82.26       42.71     20.26 o
  -2   5  10       58.71       89.26     24.64 o
  -1   5  10      472.40      485.15     44.90 o
   0   5  10      111.69      101.30     27.93 o
  -6   6  10        0.59        3.83     17.52 o
  -5   6  10      649.20      680.09     50.38 o
  -4   6  10      699.77      675.16     50.92 o
  -3   6  10        0.19        8.76     18.07 o
  -2   6  10      465.12      453.40     43.81 o
  -1   6  10      855.25      973.05     61.33 o
  -5   7  10       70.12       65.16     23.00 o
  -4   7  10       67.55       84.33     25.74 o
  -3   7  10       92.00       99.66     26.28 o
  -2   7  10       48.77       46.00     21.90 o
 
